# Supplementary material for: Public perception on face mask wearing during COVID-19 pandemic in Malaysia: A cross sectional study
Source: PLoS One. 2024 Aug 27;19(8):e0303031. doi: 10.1371/journal.pone.0303031 (PMC11349217; doi:10.1371/journal.pone.0303031)
Supplement: S1 Raw data — (XLSX) [file pone.0303031.s006.xlsx]

## Sheet: Raw data
Gender	Age	Living area	Race	Education	Marital_status	Employment	Household_income	COVID-19 status	Cluster location	Ever become CC	Concern_getting_infection	Type_facemask	Duration_wearing	FM Fit awareness	Comfort_score	Efficacy_doubt_score	Convenience_score	Attention_score	Accessibility_score	Aappearance_score	B40	M40	T20
Female	21	Rural	Malay	High	Single/ever married	Employed	B40 (<MYR4850)	Yes	Yes	Yes	Yes	Others	4 or more	Yes	6	2.5	1	1	0	0	B40	Others	Others
Female	18	Rural	Malay	Low	Single/ever married	Unemployed/Student/pensioner	B40 (<MYR4850)	Yes	No	Yes	Yes	Others	4 or more	Yes	6.75	3.5	2.25	4.75	0.243038	0.176091	B40	Others	Others
Female	34	Urban	Malay	High	Single/ever married	Unemployed/Student/pensioner	B40 (<MYR4850)	Yes	No	Yes	No	Others	4 or more	Yes	6	4	1.5	1	0	0	B40	Others	Others
Male	24	Rural	Malay	High	Single/ever married	Employed	T20 (>MYR10959)	Yes	No	Yes	Yes	Others	4 or more	Yes	6.5	3.75	4.25	3.75	0.439333	0.09691	Others	Others	T20
Female	21	Rural	Malay	High	Single/ever married	Unemployed/Student/pensioner	B40 (<MYR4850)	No	Yes	Yes	Yes	Others	4 or more	Yes	6.75	3.5	2.75	1	0	0.09691	B40	Others	Others
Female	23	Urban	Malay	High	Single/ever married	Unemployed/Student/pensioner	M40 (MYR 4850 - 10959)	No	Yes	Yes	Yes	Others	4 or more	Yes	6	2.25	2	1	0	0	Others	M40	Others
Female	46	Rural	Malay	High	Single/ever married	Unemployed/Student/pensioner	T20 (>MYR10959)	No	Yes	Yes	Yes	Others	<4	Yes	7	4	1.75	2	0	0	Others	Others	T20
Female	18	Rural	Malay	High	Single/ever married	Unemployed/Student/pensioner	B40 (<MYR4850)	No	No	Yes	Yes	Others	<4	Yes	7	2.75	2.25	1	0.439333	0	B40	Others	Others
Female	18	Rural	Malay	High	Single/ever married	Unemployed/Student/pensioner	B40 (<MYR4850)	No	No	Yes	Yes	Others	4 or more	Yes	7	4.25	3.5	5.75	0.653213	0.740363	B40	Others	Others
Female	25	Urban	Malay	High	Single/ever married	Unemployed/Student/pensioner	B40 (<MYR4850)	No	Yes	No	Yes	Others	4 or more	Yes	7	2.75	3.25	4.25	0.176091	0	B40	Others	Others
Female	33	Urban	Malay	High	Single/ever married	Unemployed/Student/pensioner	B40 (<MYR4850)	No	No	No	Yes	Others	<4	Yes	6.25	3	4.5	5.5	0	0	B40	Others	Others
Male	41	Rural	Malay	High	Single/ever married	Unemployed/Student/pensioner	B40 (<MYR4850)	No	No	No	Yes	Others	4 or more	Yes	7	3.25	3.5	6.25	0.544068	0.574031	B40	Others	Others
Female	18	Rural	Malay	High	Single/ever married	Unemployed/Student/pensioner	B40 (<MYR4850)	No	No	No	Yes	Others	4 or more	Yes	6.75	5	4.5	4.25	0.720159	0.69897	B40	Others	Others
Female	29	Urban	Non Malay	High	Single/ever married	Unemployed/Student/pensioner	B40 (<MYR4850)	No	No	No	Yes	Others	<4	Yes	6.75	3	3	5	0.352183	0	B40	Others	Others
Female	23	Rural	Malay	High	Single/ever married	Employed	B40 (<MYR4850)	No	No	No	No	Others	4 or more	Yes	6.5	3.25	3.25	3.75	0.176091	0.243038	B40	Others	Others
Male	53	Rural	Malay	High	Single/ever married	Unemployed/Student/pensioner	B40 (<MYR4850)	No	No	No	Yes	Others	4 or more	Yes	6.25	3	2.25	6.25	0	0.30103	B40	Others	Others
Female	30	Urban	Malay	High	Single/ever married	Unemployed/Student/pensioner	M40 (MYR 4850 - 10959)	No	No	No	No	Others	4 or more	Yes	6.5	5	1	1	0	0	Others	M40	Others
Female	28	Urban	Malay	Low	Single/ever married	Unemployed/Student/pensioner	M40 (MYR 4850 - 10959)	No	No	No	Yes	Others	4 or more	Yes	7	2.5	1	5.5	0.39794	0.39794	Others	M40	Others
Male	42	Urban	Malay	High	Single/ever married	Employed	B40 (<MYR4850)	Yes	No	No	No	Respirator	4 or more	Yes	6.75	4.75	3.75	3.5	0.60206	0.60206	B40	Others	Others
Female	50	Urban	Malay	High	Single/ever married	Unemployed/Student/pensioner	B40 (<MYR4850)	No	No	No	Yes	Respirator	4 or more	Yes	6.5	4.5	3	4	0.439333	0.30103	B40	Others	Others
Female	31	Urban	Malay	High	Single/ever married	Unemployed/Student/pensioner	B40 (<MYR4850)	No	No	No	No	Respirator	4 or more	Yes	6.75	4	4.75	5.5	0.477121	0.740363	B40	Others	Others
Female	21	Urban	Non Malay	High	Single/ever married	Employed	B40 (<MYR4850)	No	No	No	Yes	Respirator	4 or more	Yes	4.75	4	4.25	4.5	0.176091	0.39794	B40	Others	Others
Male	42	Urban	Malay	High	Single/ever married	Employed	M40 (MYR 4850 - 10959)	No	No	No	Yes	Respirator	4 or more	Yes	7	2.5	4.75	2.5	0.352183	0	Others	M40	Others
Female	18	Rural	Malay	High	Single/ever married	Unemployed/Student/pensioner	B40 (<MYR4850)	No	No	No	No	Others	4 or more	Yes	7	5.5	4.75	7	0.30103	0.845098	B40	Others	Others
Female	36	Rural	Malay	High	Single/ever married	Unemployed/Student/pensioner	B40 (<MYR4850)	No	Yes	Yes	Yes	Others	4 or more	Yes	7	2.5	3.5	1	0	0	B40	Others	Others
Female	24	Urban	Non Malay	High	Single/ever married	Unemployed/Student/pensioner	M40 (MYR 4850 - 10959)	No	Yes	Yes	Yes	Others	<4	Yes	5.75	3.75	2.5	2	0.477121	0	Others	M40	Others
Female	18	Rural	Malay	High	Single/ever married	Unemployed/Student/pensioner	M40 (MYR 4850 - 10959)	No	No	Yes	Yes	Others	<4	Yes	7	3	2.75	2.25	0.439333	0.243038	Others	M40	Others
Female	37	Urban	Malay	High	Single/ever married	Unemployed/Student/pensioner	B40 (<MYR4850)	No	No	No	Yes	Others	<4	Yes	7	4.25	5	6	0.352183	0.60206	B40	Others	Others
Male	21	Urban	Malay	High	Single/ever married	Employed	B40 (<MYR4850)	No	No	No	Yes	Others	<4	Yes	7	5	4.25	6	0.60206	0.778151	B40	Others	Others
Male	45	Urban	Malay	High	Single/ever married	Unemployed/Student/pensioner	B40 (<MYR4850)	No	No	No	No	Others	<4	Yes	7	7	7	7	0.845098	0.845098	B40	Others	Others
Female	28	Urban	Malay	High	Single/ever married	Unemployed/Student/pensioner	B40 (<MYR4850)	No	No	No	Yes	Others	4 or more	Yes	7	4.25	6	5	0.30103	0.30103	B40	Others	Others
Female	18	Rural	Malay	High	Single/ever married	Employed	B40 (<MYR4850)	No	No	No	Yes	Others	4 or more	Yes	4.25	3.25	5	2.75	0.243038	0.176091	B40	Others	Others
Male	26	Rural	Malay	Low	Single/ever married	Unemployed/Student/pensioner	B40 (<MYR4850)	No	No	No	Yes	Others	<4	Yes	7	7	3.25	3.25	0.845098	0.352183	B40	Others	Others
Female	40	Rural	Malay	High	Single/ever married	Unemployed/Student/pensioner	B40 (<MYR4850)	No	No	No	Yes	Others	4 or more	Yes	6.75	3.25	5.75	4.5	0.352183	0.60206	B40	Others	Others
Female	21	Urban	Malay	High	Single/ever married	Unemployed/Student/pensioner	M40 (MYR 4850 - 10959)	No	No	No	Yes	Others	<4	Yes	7	4	4	4.75	0.628389	0.574031	Others	M40	Others
Female	53	Urban	Malay	High	Single/ever married	Unemployed/Student/pensioner	T20 (>MYR10959)	No	No	No	Yes	Others	<4	Yes	6.5	4.75	2.25	4.5	0.439333	0	Others	Others	T20
Female	18	Urban	Malay	High	Single/ever married	Unemployed/Student/pensioner	B40 (<MYR4850)	No	Yes	Yes	Yes	Others	4 or more	Yes	5.5	3.5	2.5	4.25	0.243038	0.30103	B40	Others	Others
Male	47	Rural	Malay	High	Single/ever married	Unemployed/Student/pensioner	B40 (<MYR4850)	No	No	No	Yes	Others	4 or more	Yes	5	4.75	4	4	0.511883	0.60206	B40	Others	Others
Female	28	Urban	Malay	Low	Single/ever married	Unemployed/Student/pensioner	B40 (<MYR4850)	No	No	No	Yes	Others	<4	Yes	6	3.5	2.75	6	0	0.778151	B40	Others	Others
Female	42	Urban	Malay	High	Single/ever married	Unemployed/Student/pensioner	M40 (MYR 4850 - 10959)	No	No	No	Yes	Others	<4	Yes	4.75	2.25	2	4	0.30103	0	Others	M40	Others
Female	23	Urban	Malay	High	Single/ever married	Unemployed/Student/pensioner	B40 (<MYR4850)	No	Yes	Yes	Yes	Others	4 or more	Yes	6	3.25	3.75	5	0	0	B40	Others	Others
Female	18	Urban	Malay	High	Single/ever married	Employed	B40 (<MYR4850)	No	Yes	Yes	Yes	Others	4 or more	Yes	3.75	4.25	4.25	5.25	0.511883	0.439333	B40	Others	Others
Female	26	Rural	Malay	High	Single/ever married	Employed	M40 (MYR 4850 - 10959)	No	Yes	Yes	Yes	Others	4 or more	Yes	4	2.25	1.75	3.25	0.352183	0	Others	M40	Others
Female	34	Urban	Malay	High	Single/ever married	Employed	B40 (<MYR4850)	No	No	Yes	Yes	Others	4 or more	Yes	5.75	1.75	1.25	4.75	0.30103	0	B40	Others	Others
Male	54	Urban	Malay	High	Single/ever married	Unemployed/Student/pensioner	B40 (<MYR4850)	No	No	Yes	Yes	Others	<4	Yes	6.5	2.75	2.75	1	0.176091	0	B40	Others	Others
Female	18	Rural	Malay	High	Single/ever married	Unemployed/Student/pensioner	B40 (<MYR4850)	No	No	Yes	Yes	Others	<4	Yes	6	4	2	2	0.30103	0.30103	B40	Others	Others
Female	31	Urban	Malay	High	Single/ever married	Unemployed/Student/pensioner	M40 (MYR 4850 - 10959)	No	No	Yes	Yes	Others	4 or more	Yes	6	2.5	1	1	0	0	Others	M40	Others
Female	19	Urban	Malay	High	Single/ever married	Unemployed/Student/pensioner	M40 (MYR 4850 - 10959)	No	No	Yes	Yes	Others	4 or more	Yes	4.75	3.5	2	2	0.09691	0.30103	Others	M40	Others
Female	52	Urban	Malay	High	Single/ever married	Unemployed/Student/pensioner	M40 (MYR 4850 - 10959)	No	No	Yes	Yes	Others	4 or more	Yes	3.5	3	3.5	2	0.243038	0	Others	M40	Others
Female	18	Rural	Malay	High	Single/ever married	Unemployed/Student/pensioner	M40 (MYR 4850 - 10959)	No	No	Yes	Yes	Others	4 or more	Yes	6.25	4	2	5	0	0	Others	M40	Others
Male	38	Urban	Non Malay	High	Single/ever married	Unemployed/Student/pensioner	M40 (MYR 4850 - 10959)	No	No	Yes	Yes	Others	<4	Yes	5	2.75	2.5	2.75	0.243038	0	Others	M40	Others
Female	23	Urban	Malay	High	Single/ever married	Employed	M40 (MYR 4850 - 10959)	No	No	Yes	Yes	Others	4 or more	Yes	4.5	5.75	2	3.75	0.30103	0.30103	Others	M40	Others
Male	21	Rural	Malay	High	Single/ever married	Unemployed/Student/pensioner	B40 (<MYR4850)	No	Yes	No	Yes	Others	4 or more	Yes	5.5	2.75	3.75	3	0.176091	0	B40	Others	Others
Female	21	Rural	Malay	High	Single/ever married	Unemployed/Student/pensioner	B40 (<MYR4850)	No	Yes	No	Yes	Others	4 or more	Yes	4.25	4.25	1.75	2	0.176091	0	B40	Others	Others
Female	21	Urban	Malay	High	Single/ever married	Unemployed/Student/pensioner	B40 (<MYR4850)	No	Yes	No	Yes	Others	4 or more	Yes	5.25	3.5	2.25	2	0.09691	0.439333	B40	Others	Others
Female	23	Urban	Malay	High	Single/ever married	Unemployed/Student/pensioner	B40 (<MYR4850)	No	No	No	Yes	Others	<4	Yes	6.25	3.5	4.5	2	0.09691	0.30103	B40	Others	Others
Female	21	Rural	Malay	High	Single/ever married	Unemployed/Student/pensioner	B40 (<MYR4850)	No	No	No	Yes	Others	<4	Yes	4	2.5	1	1	0	0	B40	Others	Others
Female	20	Urban	Malay	High	Single/ever married	Unemployed/Student/pensioner	B40 (<MYR4850)	No	No	No	No	Others	4 or more	Yes	6.5	3	4.25	3.75	0.352183	0.39794	B40	Others	Others
Female	27	Rural	Malay	High	Single/ever married	Employed	B40 (<MYR4850)	No	No	No	Yes	Others	4 or more	Yes	4.5	2.5	1	2.75	0.176091	0	B40	Others	Others
Female	25	Urban	Malay	High	Single/ever married	Unemployed/Student/pensioner	B40 (<MYR4850)	No	No	No	Yes	Others	4 or more	Yes	6.25	2.5	2.25	2	0.30103	0	B40	Others	Others
Female	18	Urban	Malay	High	Single/ever married	Unemployed/Student/pensioner	B40 (<MYR4850)	No	No	No	Yes	Others	<4	Yes	6	3.75	3.5	4.5	0.39794	0.60206	B40	Others	Others
Female	23	Urban	Malay	High	Single/ever married	Employed	B40 (<MYR4850)	No	No	No	Yes	Others	4 or more	Yes	5	4	1.5	5.75	0.09691	0	B40	Others	Others
Female	57	Urban	Malay	High	Single/ever married	Unemployed/Student/pensioner	B40 (<MYR4850)	No	No	No	Yes	Others	<4	Yes	5.75	5	4.5	4	0.439333	0.30103	B40	Others	Others
Female	19	Rural	Malay	High	Single/ever married	Unemployed/Student/pensioner	B40 (<MYR4850)	No	No	No	Yes	Others	4 or more	Yes	6	2.5	2	2.75	0	0.30103	B40	Others	Others
Female	20	Rural	Malay	High	Single/ever married	Unemployed/Student/pensioner	B40 (<MYR4850)	No	No	No	Yes	Others	4 or more	Yes	5.75	3	3.25	3.5	0.176091	0.176091	B40	Others	Others
Female	18	Urban	Malay	High	Single/ever married	Employed	B40 (<MYR4850)	No	No	No	Yes	Others	4 or more	Yes	6	3	1.5	1	0.176091	0	B40	Others	Others
Female	37	Rural	Malay	High	Single/ever married	Unemployed/Student/pensioner	B40 (<MYR4850)	No	No	No	Yes	Others	<4	Yes	4.5	3.25	1.25	4.5	0.352183	0	B40	Others	Others
Female	34	Urban	Malay	High	Single/ever married	Employed	B40 (<MYR4850)	No	No	No	Yes	Others	<4	Yes	5.75	3.75	3	4	0.477121	0.30103	B40	Others	Others
Male	47	Rural	Malay	High	Single/ever married	Unemployed/Student/pensioner	B40 (<MYR4850)	No	No	No	Yes	Others	<4	Yes	5.5	4	2.75	4	0.352183	0.30103	B40	Others	Others
Female	55	Rural	Malay	High	Single/ever married	Unemployed/Student/pensioner	B40 (<MYR4850)	No	No	No	Yes	Others	<4	Yes	5.5	1.75	2	2.75	0	0	B40	Others	Others
Female	18	Rural	Malay	High	Single/ever married	Unemployed/Student/pensioner	B40 (<MYR4850)	No	No	No	Yes	Others	4 or more	Yes	5.75	2.75	1.25	1	0	0	B40	Others	Others
Female	46	Urban	Malay	High	Single/ever married	Unemployed/Student/pensioner	B40 (<MYR4850)	No	No	No	Yes	Others	4 or more	Yes	6	2.75	1.25	1	0	0	B40	Others	Others
Female	22	Urban	Malay	Low	Single/ever married	Unemployed/Student/pensioner	B40 (<MYR4850)	No	No	No	Yes	Others	4 or more	Yes	6.25	3.25	2	2.5	0.09691	0	B40	Others	Others
Male	55	Rural	Malay	High	Single/ever married	Unemployed/Student/pensioner	B40 (<MYR4850)	No	No	No	Yes	Others	4 or more	Yes	5.25	4.5	5.25	4	0	0.243038	B40	Others	Others
Male	33	Urban	Malay	High	Single/ever married	Unemployed/Student/pensioner	B40 (<MYR4850)	No	No	No	No	Others	<4	Yes	6.5	2.75	3.5	1.75	0.09691	0	B40	Others	Others
Female	25	Urban	Malay	High	Single/ever married	Unemployed/Student/pensioner	B40 (<MYR4850)	No	No	No	Yes	Others	<4	Yes	5.25	3.25	2	2.25	0.243038	0	B40	Others	Others
Female	37	Urban	Malay	High	Single/ever married	Employed	B40 (<MYR4850)	No	No	No	Yes	Others	4 or more	Yes	5.5	3.5	3	2	0	0.30103	B40	Others	Others
Male	56	Urban	Malay	High	Single/ever married	Unemployed/Student/pensioner	B40 (<MYR4850)	No	No	No	Yes	Others	<4	Yes	5.75	3.5	1	1	0.30103	0	B40	Others	Others
Female	32	Urban	Malay	High	Single/ever married	Unemployed/Student/pensioner	B40 (<MYR4850)	No	No	No	Yes	Others	<4	Yes	5.5	3.75	4	3.25	0.09691	0.09691	B40	Others	Others
Female	56	Urban	Malay	High	Single/ever married	Employed	B40 (<MYR4850)	No	No	No	Yes	Others	4 or more	Yes	5	4.25	2.75	2.5	0.439333	0.30103	B40	Others	Others
Male	45	Urban	Malay	High	Single/ever married	Unemployed/Student/pensioner	M40 (MYR 4850 - 10959)	No	No	No	Yes	Others	4 or more	Yes	5	2.5	1.5	3.25	0.30103	0	Others	M40	Others
Female	18	Rural	Malay	Low	Single/ever married	Unemployed/Student/pensioner	M40 (MYR 4850 - 10959)	No	No	No	Yes	Others	<4	Yes	5.25	2.75	1	1	0	0	Others	M40	Others
Female	18	Rural	Malay	Low	Single/ever married	Unemployed/Student/pensioner	M40 (MYR 4850 - 10959)	No	No	No	Yes	Others	<4	Yes	5	3.25	2	1.75	0.30103	0	Others	M40	Others
Male	41	Rural	Malay	High	Single/ever married	Unemployed/Student/pensioner	M40 (MYR 4850 - 10959)	No	No	No	Yes	Others	<4	Yes	6.5	3.5	3.5	1.25	0.30103	0	Others	M40	Others
Female	18	Urban	Malay	High	Single/ever married	Unemployed/Student/pensioner	M40 (MYR 4850 - 10959)	No	No	No	Yes	Others	4 or more	Yes	4	3.75	2.25	3	0.176091	0	Others	M40	Others
Female	39	Urban	Malay	High	Single/ever married	Unemployed/Student/pensioner	M40 (MYR 4850 - 10959)	No	No	No	Yes	Others	<4	Yes	5.5	4.25	2	2.5	0.243038	0	Others	M40	Others
Female	31	Rural	Malay	Low	Single/ever married	Unemployed/Student/pensioner	M40 (MYR 4850 - 10959)	No	No	No	Yes	Others	4 or more	Yes	5.5	4.75	3.5	4	0.09691	0.30103	Others	M40	Others
Male	18	Urban	Malay	High	Single/ever married	Unemployed/Student/pensioner	M40 (MYR 4850 - 10959)	No	No	No	Yes	Others	<4	Yes	5.5	4.75	3.75	4	0.511883	0.653213	Others	M40	Others
Male	32	Urban	Malay	High	Single/ever married	Unemployed/Student/pensioner	M40 (MYR 4850 - 10959)	No	No	No	Yes	Others	<4	Yes	5.75	2.25	1	1	0.09691	0	Others	M40	Others
Male	21	Urban	Malay	High	Single/ever married	Employed	M40 (MYR 4850 - 10959)	No	No	No	Yes	Others	4 or more	Yes	4.5	3.25	1	1	0.30103	0	Others	M40	Others
Female	49	Rural	Malay	High	Single/ever married	Unemployed/Student/pensioner	M40 (MYR 4850 - 10959)	No	No	No	Yes	Others	<4	Yes	5.5	2.5	2.5	4	0.352183	0.30103	Others	M40	Others
Female	25	Urban	Non Malay	High	Single/ever married	Unemployed/Student/pensioner	M40 (MYR 4850 - 10959)	No	No	No	Yes	Others	<4	Yes	5.25	2.75	3.75	2	0.30103	0.30103	Others	M40	Others
Male	40	Rural	Malay	High	Single/ever married	Unemployed/Student/pensioner	M40 (MYR 4850 - 10959)	No	No	No	Yes	Others	<4	Yes	4.75	3.25	3.25	4	0.176091	0.176091	Others	M40	Others
Female	21	Urban	Malay	High	Single/ever married	Unemployed/Student/pensioner	M40 (MYR 4850 - 10959)	No	No	No	Yes	Others	<4	Yes	5.75	3.5	2.5	1.75	0.09691	0	Others	M40	Others
Female	23	Urban	Malay	Low	Single/ever married	Unemployed/Student/pensioner	T20 (>MYR10959)	No	No	No	Yes	Others	4 or more	Yes	6.75	3.75	4.75	5.25	0	0.511883	Others	Others	T20
Female	20	Rural	Malay	High	Single/ever married	Unemployed/Student/pensioner	T20 (>MYR10959)	No	No	No	Yes	Others	4 or more	Yes	6	2.5	3	3	0.09691	0	Others	Others	T20
Female	63	Urban	Malay	High	Single/ever married	Unemployed/Student/pensioner	T20 (>MYR10959)	No	No	No	Yes	Others	4 or more	Yes	5.5	3.25	2	1.75	0	0.30103	Others	Others	T20
Female	18	Urban	Malay	High	Single/ever married	Employed	T20 (>MYR10959)	No	No	No	Yes	Others	4 or more	Yes	6	4	2.25	4	0.09691	0	Others	Others	T20
Female	23	Rural	Malay	High	Single/ever married	Unemployed/Student/pensioner	M40 (MYR 4850 - 10959)	No	No	No	Yes	Others	4 or more	No	5.5	2.75	2.5	2	0.09691	0	Others	M40	Others
Female	67	Rural	Malay	High	Single/ever married	Employed	B40 (<MYR4850)	No	Yes	Yes	Yes	Respirator	4 or more	Yes	4	3.25	1.25	2.5	0.09691	0	B40	Others	Others
Male	32	Urban	Malay	Low	Single/ever married	Unemployed/Student/pensioner	B40 (<MYR4850)	No	No	Yes	Yes	Respirator	<4	Yes	4	3	1.5	2	0.176091	0.30103	B40	Others	Others
Female	18	Rural	Malay	High	Single/ever married	Employed	B40 (<MYR4850)	Yes	Yes	No	Yes	Respirator	<4	Yes	6	4	3	4	0.439333	0.477121	B40	Others	Others
Male	18	Urban	Malay	High	Single/ever married	Unemployed/Student/pensioner	B40 (<MYR4850)	No	No	No	Yes	Respirator	<4	Yes	6.25	5	3.5	4.5	0.439333	0.352183	B40	Others	Others
Female	18	Urban	Malay	Low	Single/ever married	Unemployed/Student/pensioner	B40 (<MYR4850)	No	No	No	Yes	Respirator	<4	Yes	5.5	5	4.25	4.25	0.352183	0.352183	B40	Others	Others
Female	20	Rural	Malay	High	Single/ever married	Unemployed/Student/pensioner	M40 (MYR 4850 - 10959)	No	No	No	Yes	Respirator	<4	Yes	5.75	3.5	3	4.75	0.176091	0.30103	Others	M40	Others
Female	24	Rural	Malay	High	Single/ever married	Employed	M40 (MYR 4850 - 10959)	No	No	No	Yes	Respirator	4 or more	Yes	6.25	3.25	2	3.5	0.09691	0.439333	Others	M40	Others
Female	29	Urban	Malay	High	Single/ever married	Employed	B40 (<MYR4850)	No	No	No	Yes	Others	4 or more	Yes	5.25	2.25	2.75	3.5	0.09691	0.243038	B40	Others	Others
Female	18	Rural	Malay	High	Single/ever married	Unemployed/Student/pensioner	B40 (<MYR4850)	No	No	Yes	Yes	Others	4 or more	Yes	6.25	4	4	3.75	0.544068	0.628389	B40	Others	Others
Female	24	Rural	Malay	High	Single/ever married	Unemployed/Student/pensioner	B40 (<MYR4850)	Yes	No	Yes	Yes	Others	<4	No	6	5	6.75	7	0.60206	0.845098	B40	Others	Others
Male	26	Urban	Malay	High	Single/ever married	Employed	B40 (<MYR4850)	No	Yes	Yes	Yes	Others	4 or more	Yes	5.25	2.75	3.25	3	0.30103	0.09691	B40	Others	Others
Female	21	Rural	Malay	Low	Single/ever married	Unemployed/Student/pensioner	M40 (MYR 4850 - 10959)	No	Yes	Yes	Yes	Others	4 or more	Yes	6.25	3	3	2.5	0.544068	0.30103	Others	M40	Others
Female	18	Urban	Malay	Low	Single/ever married	Unemployed/Student/pensioner	M40 (MYR 4850 - 10959)	No	Yes	Yes	Yes	Others	<4	Yes	6.25	3.5	4.75	1	0.544068	0.176091	Others	M40	Others
Female	47	Rural	Malay	High	Single/ever married	Unemployed/Student/pensioner	M40 (MYR 4850 - 10959)	No	Yes	Yes	Yes	Others	4 or more	Yes	4.5	4.25	2.25	4	0.243038	0.30103	Others	M40	Others
Female	37	Urban	Malay	High	Single/ever married	Employed	M40 (MYR 4850 - 10959)	No	No	Yes	Yes	Others	4 or more	Yes	5.5	3.25	2	2	0.352183	0.30103	Others	M40	Others
Female	50	Urban	Malay	Low	Single/ever married	Unemployed/Student/pensioner	M40 (MYR 4850 - 10959)	No	No	Yes	No	Others	4 or more	Yes	5.25	4.25	3.75	2.25	0.30103	0.09691	Others	M40	Others
Male	21	Urban	Malay	High	Single/ever married	Unemployed/Student/pensioner	T20 (>MYR10959)	No	No	Yes	Yes	Others	<4	No	4	4.5	1.75	2	0.544068	0.09691	Others	Others	T20
Female	33	Urban	Malay	Low	Single/ever married	Unemployed/Student/pensioner	T20 (>MYR10959)	No	No	Yes	Yes	Others	4 or more	No	5.5	3.25	1.75	3	0.39794	0	Others	Others	T20
Female	21	Urban	Malay	High	Single/ever married	Employed	M40 (MYR 4850 - 10959)	Yes	No	No	Yes	Others	4 or more	Yes	5.25	2.5	1	2.5	0	0	Others	M40	Others
Male	21	Urban	Malay	High	Single/ever married	Unemployed/Student/pensioner	M40 (MYR 4850 - 10959)	No	Yes	No	Yes	Others	4 or more	Yes	5	3.25	3	3.5	0.511883	0.30103	Others	M40	Others
Female	52	Urban	Malay	High	Single/ever married	Employed	M40 (MYR 4850 - 10959)	No	Yes	No	Yes	Others	4 or more	Yes	5.5	3.5	3.5	3.5	0.477121	0.352183	Others	M40	Others
Female	32	Rural	Malay	High	Single/ever married	Unemployed/Student/pensioner	M40 (MYR 4850 - 10959)	No	Yes	No	Yes	Others	<4	Yes	6	2.25	2.5	1	0	0	Others	M40	Others
Male	24	Urban	Malay	High	Single/ever married	Employed	B40 (<MYR4850)	No	No	No	Yes	Others	4 or more	Yes	5.5	3.75	1	1	0	0	B40	Others	Others
Male	36	Rural	Malay	High	Single/ever married	Unemployed/Student/pensioner	B40 (<MYR4850)	No	No	No	Yes	Others	4 or more	Yes	5.5	4	2	3.25	0.30103	0.439333	B40	Others	Others
Female	23	Urban	Malay	High	Single/ever married	Unemployed/Student/pensioner	B40 (<MYR4850)	No	No	No	Yes	Others	<4	Yes	6	4.25	3.25	1.75	0.30103	0	B40	Others	Others
Female	47	Rural	Malay	High	Single/ever married	Employed	B40 (<MYR4850)	No	No	No	Yes	Others	<4	Yes	5.5	4.75	3.5	3.75	0.176091	0.477121	B40	Others	Others
Female	18	Rural	Malay	High	Single/ever married	Unemployed/Student/pensioner	B40 (<MYR4850)	No	No	No	Yes	Others	4 or more	Yes	5.75	3	1.5	3	0	0	B40	Others	Others
Female	18	Rural	Malay	High	Single/ever married	Unemployed/Student/pensioner	B40 (<MYR4850)	No	No	No	Yes	Others	<4	Yes	4	3	1	4	0.352183	0.352183	B40	Others	Others
Male	18	Urban	Malay	High	Single/ever married	Employed	B40 (<MYR4850)	No	No	No	Yes	Others	<4	Yes	5.75	3.25	2.5	2	0.30103	0.30103	B40	Others	Others
Female	26	Urban	Malay	High	Single/ever married	Unemployed/Student/pensioner	B40 (<MYR4850)	No	No	No	Yes	Others	<4	Yes	6	4	3.25	2	0.511883	0.352183	B40	Others	Others
Female	23	Rural	Malay	High	Single/ever married	Unemployed/Student/pensioner	B40 (<MYR4850)	No	No	No	Yes	Others	4 or more	Yes	5	4.25	1	1.75	0.30103	0.09691	B40	Others	Others
Female	18	Urban	Malay	High	Single/ever married	Unemployed/Student/pensioner	B40 (<MYR4850)	No	No	No	Yes	Others	<4	Yes	5.75	4.25	2.5	4	0.477121	0.352183	B40	Others	Others
Male	18	Urban	Malay	High	Single/ever married	Unemployed/Student/pensioner	B40 (<MYR4850)	No	No	No	Yes	Others	<4	Yes	6	2.5	2.25	6	0	0	B40	Others	Others
Female	47	Urban	Malay	High	Single/ever married	Unemployed/Student/pensioner	B40 (<MYR4850)	No	No	No	Yes	Others	4 or more	Yes	6.25	2.5	2.75	4.5	0.477121	0.30103	B40	Others	Others
Male	32	Urban	Malay	High	Single/ever married	Unemployed/Student/pensioner	B40 (<MYR4850)	No	No	No	Yes	Others	4 or more	Yes	4	3	1.75	4.25	0.176091	0	B40	Others	Others
Female	35	Rural	Malay	High	Single/ever married	Unemployed/Student/pensioner	B40 (<MYR4850)	No	No	No	Yes	Others	<4	Yes	6	3.25	2.75	5	0.544068	0	B40	Others	Others
Female	21	Urban	Malay	High	Single/ever married	Employed	B40 (<MYR4850)	No	No	No	Yes	Others	4 or more	Yes	6	3.5	1.5	1	0.39794	0.176091	B40	Others	Others
Female	24	Rural	Malay	High	Single/ever married	Unemployed/Student/pensioner	B40 (<MYR4850)	No	No	No	Yes	Others	<4	Yes	5.5	4.25	4	5	0.39794	0.511883	B40	Others	Others
Female	19	Urban	Malay	High	Single/ever married	Unemployed/Student/pensioner	B40 (<MYR4850)	No	No	No	Yes	Others	<4	Yes	6.25	4.25	2	7	0.243038	0.544068	B40	Others	Others
Male	18	Rural	Malay	High	Single/ever married	Unemployed/Student/pensioner	B40 (<MYR4850)	No	No	No	Yes	Others	<4	Yes	5.25	4.5	1.75	1.5	0.243038	0.243038	B40	Others	Others
Male	52	Urban	Malay	High	Single/ever married	Unemployed/Student/pensioner	B40 (<MYR4850)	No	No	No	Yes	Others	<4	Yes	6	4.75	2.75	3.5	0.477121	0.176091	B40	Others	Others
Female	33	Urban	Malay	Low	Single/ever married	Unemployed/Student/pensioner	B40 (<MYR4850)	No	No	No	Yes	Others	<4	Yes	4.75	2.5	1	1	0	0	B40	Others	Others
Female	21	Rural	Malay	Low	Single/ever married	Unemployed/Student/pensioner	B40 (<MYR4850)	No	No	No	Yes	Others	<4	Yes	5	3	1.5	3.5	0	0.30103	B40	Others	Others
Male	54	Urban	Non Malay	High	Single/ever married	Unemployed/Student/pensioner	B40 (<MYR4850)	No	No	No	No	Others	4 or more	Yes	5.5	3.25	2.25	4	0.30103	0.352183	B40	Others	Others
Male	58	Urban	Malay	Low	Single/ever married	Unemployed/Student/pensioner	B40 (<MYR4850)	No	No	No	Yes	Others	<4	Yes	5.5	4	1.75	2.25	0.39794	0.243038	B40	Others	Others
Male	22	Urban	Malay	High	Single/ever married	Unemployed/Student/pensioner	M40 (MYR 4850 - 10959)	No	No	No	Yes	Others	<4	Yes	4.5	4.25	2.75	5.5	0.30103	0.30103	Others	M40	Others
Female	33	Urban	Malay	High	Single/ever married	Unemployed/Student/pensioner	M40 (MYR 4850 - 10959)	No	No	No	Yes	Others	4 or more	Yes	5	3	2	1	0.176091	0	Others	M40	Others
Female	23	Rural	Malay	High	Single/ever married	Unemployed/Student/pensioner	M40 (MYR 4850 - 10959)	No	No	No	Yes	Others	<4	Yes	4	2.5	4	1.75	0.09691	0	Others	M40	Others
Female	54	Urban	Malay	High	Single/ever married	Unemployed/Student/pensioner	M40 (MYR 4850 - 10959)	No	No	No	Yes	Others	<4	Yes	5.5	3.5	3.25	2	0.30103	0.30103	Others	M40	Others
Female	20	Urban	Non Malay	High	Single/ever married	Unemployed/Student/pensioner	M40 (MYR 4850 - 10959)	No	No	No	Yes	Others	<4	Yes	4.5	3.75	3	2.5	0.511883	0.477121	Others	M40	Others
Male	35	Urban	Malay	High	Single/ever married	Employed	M40 (MYR 4850 - 10959)	No	No	No	Yes	Others	<4	Yes	3.75	3	2.75	3.5	0.39794	0.477121	Others	M40	Others
Female	60	Urban	Malay	High	Single/ever married	Unemployed/Student/pensioner	M40 (MYR 4850 - 10959)	No	No	No	No	Others	4 or more	Yes	5.75	4.25	2.25	4	0.39794	0.30103	Others	M40	Others
Female	20	Urban	Malay	High	Single/ever married	Unemployed/Student/pensioner	T20 (>MYR10959)	No	No	No	Yes	Others	4 or more	Yes	5.75	3.75	2	4.5	0.352183	0.30103	Others	Others	T20
Female	20	Urban	Malay	High	Single/ever married	Employed	T20 (>MYR10959)	No	No	No	Yes	Others	4 or more	Yes	4	3	1.5	1	0.176091	0	Others	Others	T20
Female	18	Urban	Malay	High	Single/ever married	Unemployed/Student/pensioner	T20 (>MYR10959)	No	No	No	Yes	Others	4 or more	Yes	5.75	4.5	4.5	5	0.39794	0.740363	Others	Others	T20
Male	54	Urban	Malay	High	Single/ever married	Employed	M40 (MYR 4850 - 10959)	No	Yes	No	Yes	Others	4 or more	No	6.25	4	2.25	4.75	0.439333	0.30103	Others	M40	Others
Male	26	Urban	Malay	High	Single/ever married	Unemployed/Student/pensioner	T20 (>MYR10959)	No	No	No	Yes	Others	<4	No	6.25	4	2.25	1	0.09691	0.243038	Others	Others	T20
Female	18	Urban	Malay	High	Single/ever married	Unemployed/Student/pensioner	B40 (<MYR4850)	No	Yes	No	Yes	Others	<4	Yes	4.5	2.75	1.25	2	0	0.352183	B40	Others	Others
Male	18	Rural	Malay	High	Single/ever married	Unemployed/Student/pensioner	B40 (<MYR4850)	Yes	Yes	Yes	Yes	Others	4 or more	Yes	3.75	2.5	1	1	0.09691	0	B40	Others	Others
Female	19	Urban	Malay	High	Single/ever married	Unemployed/Student/pensioner	B40 (<MYR4850)	Yes	No	Yes	Yes	Others	<4	Yes	4.25	3.25	2.25	4	0.243038	0.176091	B40	Others	Others
Male	40	Urban	Malay	High	Single/ever married	Unemployed/Student/pensioner	B40 (<MYR4850)	Yes	No	Yes	Yes	Others	<4	Yes	3.5	3	2	2	0.09691	0.30103	B40	Others	Others
Female	23	Urban	Malay	Low	Single/ever married	Unemployed/Student/pensioner	B40 (<MYR4850)	Yes	No	Yes	Yes	Others	4 or more	Yes	6.25	3.5	2.25	4.5	0	0	B40	Others	Others
Male	19	Urban	Malay	High	Single/ever married	Unemployed/Student/pensioner	M40 (MYR 4850 - 10959)	Yes	No	Yes	Yes	Others	4 or more	Yes	4.5	2.75	1.75	1.5	0.09691	0	Others	M40	Others
Female	22	Rural	Malay	High	Single/ever married	Unemployed/Student/pensioner	B40 (<MYR4850)	No	Yes	Yes	Yes	Others	4 or more	Yes	5.25	3.25	1	1	0.352183	0	B40	Others	Others
Female	40	Urban	Malay	High	Single/ever married	Employed	B40 (<MYR4850)	No	Yes	Yes	Yes	Others	4 or more	Yes	5.25	5.25	2	1	0.477121	0.09691	B40	Others	Others
Male	19	Urban	Malay	High	Single/ever married	Employed	M40 (MYR 4850 - 10959)	No	Yes	Yes	Yes	Others	4 or more	Yes	5.25	3	3.5	4.25	0	0.352183	Others	M40	Others
Male	50	Urban	Malay	High	Single/ever married	Employed	M40 (MYR 4850 - 10959)	No	Yes	Yes	Yes	Others	4 or more	Yes	4.5	4	3.25	2	0.176091	0.30103	Others	M40	Others
Female	19	Urban	Malay	High	Single/ever married	Unemployed/Student/pensioner	M40 (MYR 4850 - 10959)	No	Yes	Yes	Yes	Others	<4	Yes	4.75	3.5	2	2	0.243038	0.30103	Others	M40	Others
Male	21	Rural	Malay	High	Single/ever married	Unemployed/Student/pensioner	B40 (<MYR4850)	No	No	Yes	Yes	Others	<4	Yes	3.25	2.25	1.75	1	0	0	B40	Others	Others
Female	19	Rural	Malay	High	Single/ever married	Unemployed/Student/pensioner	B40 (<MYR4850)	No	No	Yes	Yes	Others	4 or more	Yes	5	1	2.25	4.5	0.352183	0	B40	Others	Others
Male	21	Urban	Malay	High	Single/ever married	Employed	B40 (<MYR4850)	No	No	Yes	Yes	Others	4 or more	Yes	4	2.5	1	1.75	0.39794	0	B40	Others	Others
Female	18	Urban	Malay	High	Single/ever married	Unemployed/Student/pensioner	B40 (<MYR4850)	No	No	Yes	Yes	Others	4 or more	Yes	4.5	3	2	4	0.243038	0	B40	Others	Others
Female	26	Urban	Malay	High	Single/ever married	Unemployed/Student/pensioner	B40 (<MYR4850)	No	No	Yes	Yes	Others	4 or more	Yes	4.75	3.75	3.25	4	0	0	B40	Others	Others
Female	24	Urban	Malay	High	Single/ever married	Employed	B40 (<MYR4850)	No	No	Yes	Yes	Others	<4	Yes	5.75	4.75	2	2	0	0.243038	B40	Others	Others
Female	19	Rural	Malay	High	Single/ever married	Unemployed/Student/pensioner	B40 (<MYR4850)	No	No	Yes	Yes	Others	<4	Yes	3.75	3	2.5	1.75	0.176091	0	B40	Others	Others
Female	23	Urban	Malay	High	Single/ever married	Unemployed/Student/pensioner	B40 (<MYR4850)	No	No	Yes	Yes	Others	4 or more	Yes	5.75	4	4	2	0	0.30103	B40	Others	Others
Female	19	Rural	Malay	High	Single/ever married	Unemployed/Student/pensioner	B40 (<MYR4850)	No	No	Yes	Yes	Others	<4	Yes	5	2.25	2.5	2	0.39794	0.243038	B40	Others	Others
Female	23	Rural	Malay	High	Single/ever married	Unemployed/Student/pensioner	B40 (<MYR4850)	No	No	Yes	Yes	Others	4 or more	Yes	4.25	2.5	3	3.25	0	0.09691	B40	Others	Others
Male	23	Urban	Malay	High	Single/ever married	Unemployed/Student/pensioner	B40 (<MYR4850)	No	No	Yes	Yes	Others	4 or more	Yes	3.5	3.25	2	2	0.30103	0.30103	B40	Others	Others
Female	19	Urban	Malay	Low	Single/ever married	Unemployed/Student/pensioner	M40 (MYR 4850 - 10959)	No	No	Yes	Yes	Others	<4	Yes	4.5	2.5	3.25	2	0.176091	0.30103	Others	M40	Others
Female	23	Rural	Malay	High	Single/ever married	Employed	M40 (MYR 4850 - 10959)	No	No	Yes	Yes	Others	4 or more	Yes	5.75	2.25	2.5	3.75	0.352183	0.09691	Others	M40	Others
Female	19	Urban	Malay	High	Single/ever married	Unemployed/Student/pensioner	M40 (MYR 4850 - 10959)	No	No	Yes	Yes	Others	4 or more	Yes	4.5	2.75	1.25	2.5	0.243038	0	Others	M40	Others
Female	24	Rural	Malay	Low	Single/ever married	Unemployed/Student/pensioner	M40 (MYR 4850 - 10959)	No	No	Yes	Yes	Others	<4	Yes	5.5	4.75	3.5	3.5	0.39794	0.30103	Others	M40	Others
Female	21	Rural	Malay	High	Single/ever married	Unemployed/Student/pensioner	M40 (MYR 4850 - 10959)	No	No	Yes	Yes	Others	4 or more	Yes	5.25	2.5	1	1	0.243038	0	Others	M40	Others
Male	18	Rural	Malay	High	Single/ever married	Employed	M40 (MYR 4850 - 10959)	No	No	Yes	Yes	Others	4 or more	Yes	5.5	2.75	3.75	2	0.30103	0.30103	Others	M40	Others
Female	23	Rural	Malay	High	Single/ever married	Unemployed/Student/pensioner	T20 (>MYR10959)	No	No	Yes	Yes	Others	4 or more	Yes	5.5	4.75	2.5	3.75	0.176091	0.60206	Others	Others	T20
Female	42	Urban	Malay	High	Single/ever married	Unemployed/Student/pensioner	B40 (<MYR4850)	No	Yes	Yes	Yes	Others	4 or more	No	3.5	3.75	1.25	3	0.09691	0	B40	Others	Others
Male	39	Urban	Malay	High	Single/ever married	Unemployed/Student/pensioner	B40 (<MYR4850)	Yes	No	No	Yes	Others	<4	Yes	4.5	5.5	4.5	5.75	0.69897	0.628389	B40	Others	Others
Female	28	Urban	Malay	High	Single/ever married	Unemployed/Student/pensioner	B40 (<MYR4850)	Yes	No	No	Yes	Others	4 or more	Yes	4	2.5	1	1	0	0	B40	Others	Others
Female	18	Rural	Malay	High	Single/ever married	Unemployed/Student/pensioner	B40 (<MYR4850)	Yes	No	No	Yes	Others	4 or more	Yes	4.25	3.5	2.25	3.5	0.30103	0.30103	B40	Others	Others
Female	23	Urban	Malay	High	Single/ever married	Employed	B40 (<MYR4850)	No	Yes	No	Yes	Others	4 or more	Yes	3.25	2	1	2.25	0	0	B40	Others	Others
Male	48	Urban	Malay	High	Single/ever married	Unemployed/Student/pensioner	B40 (<MYR4850)	No	Yes	No	Yes	Others	4 or more	Yes	4.25	2.5	1.5	1	0.09691	0	B40	Others	Others
Female	20	Urban	Malay	High	Single/ever married	Unemployed/Student/pensioner	B40 (<MYR4850)	No	Yes	No	Yes	Others	<4	Yes	5	2.75	1.25	1.5	0.09691	0	B40	Others	Others
Female	18	Rural	Malay	High	Single/ever married	Unemployed/Student/pensioner	B40 (<MYR4850)	No	Yes	No	Yes	Others	<4	Yes	6	4.25	2.5	1	0.352183	0	B40	Others	Others
Female	21	Urban	Malay	High	Single/ever married	Unemployed/Student/pensioner	B40 (<MYR4850)	No	Yes	No	Yes	Others	<4	Yes	5	2.5	1	4	0	0	B40	Others	Others
Female	38	Urban	Malay	High	Single/ever married	Unemployed/Student/pensioner	B40 (<MYR4850)	No	Yes	No	Yes	Others	<4	Yes	5.25	4.5	4.75	4.5	0.39794	0.39794	B40	Others	Others
Female	22	Urban	Malay	High	Single/ever married	Unemployed/Student/pensioner	M40 (MYR 4850 - 10959)	No	Yes	No	Yes	Others	<4	Yes	2.75	3.25	2.5	3.5	0.511883	0	Others	M40	Others
Female	40	Urban	Malay	High	Single/ever married	Unemployed/Student/pensioner	M40 (MYR 4850 - 10959)	No	Yes	No	Yes	Others	<4	Yes	3.25	3.5	2	1	0	0	Others	M40	Others
Female	29	Urban	Malay	Low	Single/ever married	Unemployed/Student/pensioner	M40 (MYR 4850 - 10959)	No	Yes	No	Yes	Others	4 or more	Yes	5.25	2.5	3.25	4.5	0.439333	0.30103	Others	M40	Others
Male	58	Urban	Malay	High	Single/ever married	Unemployed/Student/pensioner	M40 (MYR 4850 - 10959)	No	Yes	No	Yes	Others	4 or more	Yes	3.5	3	3	1	0.439333	0	Others	M40	Others
Female	47	Rural	Malay	High	Single/ever married	Unemployed/Student/pensioner	M40 (MYR 4850 - 10959)	No	Yes	No	Yes	Others	<4	Yes	4.5	3	2	2.5	0	0.09691	Others	M40	Others
Female	18	Urban	Malay	High	Single/ever married	Unemployed/Student/pensioner	T20 (>MYR10959)	No	Yes	No	Yes	Others	4 or more	Yes	4.75	3.75	2.75	4.5	0	0.30103	Others	Others	T20
Male	18	Urban	Malay	High	Single/ever married	Unemployed/Student/pensioner	T20 (>MYR10959)	No	Yes	No	Yes	Others	4 or more	Yes	4.25	2.75	1	3.5	0.09691	0	Others	Others	T20
Female	19	Rural	Malay	Low	Single/ever married	Unemployed/Student/pensioner	T20 (>MYR10959)	No	Yes	No	Yes	Others	4 or more	Yes	5	2.5	1	1	0.176091	0.243038	Others	Others	T20
Female	18	Rural	Malay	High	Single/ever married	Unemployed/Student/pensioner	B40 (<MYR4850)	No	No	No	Yes	Others	<4	Yes	4.5	2.75	1.75	1	0.09691	0	B40	Others	Others
Male	22	Urban	Malay	High	Single/ever married	Unemployed/Student/pensioner	B40 (<MYR4850)	No	No	No	Yes	Others	<4	Yes	4.75	3.25	3.25	3.75	0	0.243038	B40	Others	Others
Female	21	Rural	Malay	High	Single/ever married	Unemployed/Student/pensioner	B40 (<MYR4850)	No	No	No	Yes	Others	<4	Yes	5	3.5	2	2.75	0.352183	0.30103	B40	Others	Others
Male	18	Rural	Malay	High	Single/ever married	Employed	B40 (<MYR4850)	No	No	No	Yes	Others	4 or more	Yes	4.25	2.75	1	1	0	0	B40	Others	Others
Female	21	Urban	Malay	High	Single/ever married	Unemployed/Student/pensioner	B40 (<MYR4850)	No	No	No	Yes	Others	<4	Yes	4.25	4.5	1.75	4.25	0.176091	0.176091	B40	Others	Others
Female	18	Urban	Malay	High	Single/ever married	Unemployed/Student/pensioner	B40 (<MYR4850)	No	No	No	Yes	Others	<4	Yes	5	3.75	2.5	2	0.352183	0	B40	Others	Others
Female	18	Rural	Malay	High	Single/ever married	Unemployed/Student/pensioner	B40 (<MYR4850)	No	No	No	Yes	Others	<4	Yes	4	4.75	3.5	2	0.30103	0.352183	B40	Others	Others
Male	18	Urban	Malay	High	Single/ever married	Unemployed/Student/pensioner	B40 (<MYR4850)	No	No	No	Yes	Others	<4	Yes	3.5	2.5	2	3	0.09691	0.30103	B40	Others	Others
Female	18	Rural	Malay	High	Single/ever married	Unemployed/Student/pensioner	B40 (<MYR4850)	No	No	No	Yes	Others	4 or more	Yes	4.75	2.75	1	1	0	0	B40	Others	Others
Male	18	Rural	Malay	High	Single/ever married	Unemployed/Student/pensioner	B40 (<MYR4850)	No	No	No	Yes	Others	4 or more	Yes	4.75	2.75	2	4	0	0	B40	Others	Others
Female	22	Rural	Malay	High	Single/ever married	Unemployed/Student/pensioner	B40 (<MYR4850)	No	No	No	Yes	Others	4 or more	Yes	4.25	3	2	2	0.30103	0	B40	Others	Others
Female	20	Rural	Malay	High	Single/ever married	Employed	B40 (<MYR4850)	No	No	No	Yes	Others	4 or more	Yes	4	3.5	1.75	2	0.243038	0	B40	Others	Others
Male	21	Urban	Malay	High	Single/ever married	Unemployed/Student/pensioner	B40 (<MYR4850)	No	No	No	Yes	Others	<4	Yes	4.75	3.75	3	2.25	0.09691	0.60206	B40	Others	Others
Female	20	Rural	Malay	High	Single/ever married	Unemployed/Student/pensioner	B40 (<MYR4850)	No	No	No	No	Others	4 or more	Yes	5.5	4.75	2.25	3	0.60206	0.30103	B40	Others	Others
Female	22	Urban	Malay	High	Single/ever married	Unemployed/Student/pensioner	B40 (<MYR4850)	No	No	No	Yes	Others	<4	Yes	4.75	5.25	2.5	3.5	0.30103	0.439333	B40	Others	Others
Female	57	Urban	Malay	High	Single/ever married	Unemployed/Student/pensioner	B40 (<MYR4850)	No	No	No	Yes	Others	4 or more	Yes	3.5	2.5	1	2	0	0	B40	Others	Others
Female	20	Urban	Malay	High	Single/ever married	Unemployed/Student/pensioner	B40 (<MYR4850)	No	No	No	Yes	Others	<4	Yes	5	2.5	1	3.25	0	0	B40	Others	Others
Female	23	Urban	Malay	High	Single/ever married	Unemployed/Student/pensioner	B40 (<MYR4850)	No	No	No	Yes	Others	<4	Yes	5	2.75	1.75	1	0.30103	0	B40	Others	Others
Male	51	Urban	Malay	High	Single/ever married	Unemployed/Student/pensioner	B40 (<MYR4850)	No	No	No	Yes	Others	<4	Yes	5	3	3.5	5.5	0.176091	0.439333	B40	Others	Others
Female	33	Rural	Malay	High	Single/ever married	Unemployed/Student/pensioner	B40 (<MYR4850)	No	No	No	Yes	Others	4 or more	Yes	5	3	2	2	0.176091	0.352183	B40	Others	Others
Male	18	Urban	Malay	High	Single/ever married	Employed	B40 (<MYR4850)	No	No	No	Yes	Others	<4	Yes	4.25	3.25	1	1.5	0	0	B40	Others	Others
Female	36	Urban	Malay	High	Single/ever married	Unemployed/Student/pensioner	B40 (<MYR4850)	No	No	No	Yes	Others	<4	Yes	4.25	3.25	2	2	0	0	B40	Others	Others
Female	25	Urban	Malay	High	Single/ever married	Unemployed/Student/pensioner	B40 (<MYR4850)	No	No	No	Yes	Others	4 or more	Yes	5.5	3.25	2	2	0.243038	0	B40	Others	Others
Female	18	Rural	Malay	High	Single/ever married	Unemployed/Student/pensioner	B40 (<MYR4850)	No	No	No	Yes	Others	4 or more	Yes	3.5	3.5	1.75	2.75	0.09691	0.30103	B40	Others	Others
Female	24	Urban	Malay	High	Single/ever married	Unemployed/Student/pensioner	B40 (<MYR4850)	No	No	No	Yes	Others	<4	Yes	5	3.5	1.75	4.5	0.352183	0.30103	B40	Others	Others
Female	26	Urban	Malay	High	Single/ever married	Unemployed/Student/pensioner	B40 (<MYR4850)	No	No	No	Yes	Others	4 or more	Yes	5.75	3.5	2	2	0.30103	0.30103	B40	Others	Others
Female	39	Urban	Malay	High	Single/ever married	Unemployed/Student/pensioner	B40 (<MYR4850)	No	No	No	Yes	Others	4 or more	Yes	3.5	3.75	4	1.5	0.439333	0.243038	B40	Others	Others
Female	18	Urban	Malay	High	Single/ever married	Unemployed/Student/pensioner	B40 (<MYR4850)	No	No	No	No	Others	4 or more	Yes	4.75	3.75	3.25	2.5	0.439333	0	B40	Others	Others
Female	27	Urban	Malay	High	Single/ever married	Unemployed/Student/pensioner	B40 (<MYR4850)	No	No	No	Yes	Others	4 or more	Yes	5.5	5	4	4.5	0.60206	0.60206	B40	Others	Others
Female	23	Urban	Malay	High	Single/ever married	Unemployed/Student/pensioner	B40 (<MYR4850)	No	No	No	Yes	Others	<4	Yes	5.25	5.75	5.5	5.5	0.759668	0.759668	B40	Others	Others
Female	23	Urban	Malay	High	Single/ever married	Unemployed/Student/pensioner	B40 (<MYR4850)	No	No	No	Yes	Others	<4	Yes	2.25	2.5	2.5	1	0.352183	0	B40	Others	Others
Male	18	Urban	Malay	High	Single/ever married	Unemployed/Student/pensioner	B40 (<MYR4850)	No	No	No	Yes	Others	<4	Yes	3	2.5	1	1	0	0	B40	Others	Others
Female	20	Rural	Malay	Low	Single/ever married	Unemployed/Student/pensioner	B40 (<MYR4850)	No	No	No	Yes	Others	<4	Yes	4	2.5	2	1	0	0	B40	Others	Others
Female	35	Urban	Malay	High	Single/ever married	Employed	B40 (<MYR4850)	No	No	No	Yes	Others	<4	Yes	3.75	2.5	3.25	2	0.30103	0	B40	Others	Others
Female	18	Rural	Malay	High	Single/ever married	Unemployed/Student/pensioner	B40 (<MYR4850)	No	No	No	Yes	Others	4 or more	Yes	4.25	3.25	1.75	3.75	0.30103	0	B40	Others	Others
Female	18	Rural	Malay	High	Single/ever married	Unemployed/Student/pensioner	B40 (<MYR4850)	No	No	No	Yes	Others	4 or more	Yes	4.5	3.25	2.5	3	0.09691	0	B40	Others	Others
Female	25	Rural	Malay	High	Single/ever married	Unemployed/Student/pensioner	B40 (<MYR4850)	No	No	No	Yes	Others	4 or more	Yes	5	3.25	2	1.5	0.243038	0.09691	B40	Others	Others
Female	24	Urban	Malay	High	Single/ever married	Unemployed/Student/pensioner	B40 (<MYR4850)	No	No	No	Yes	Others	<4	Yes	4.75	3.5	2.5	4.5	0.30103	0.09691	B40	Others	Others
Female	42	Urban	Malay	High	Single/ever married	Unemployed/Student/pensioner	B40 (<MYR4850)	No	No	No	Yes	Others	4 or more	Yes	4.75	4.25	1.5	4.5	0	0	B40	Others	Others
Male	47	Urban	Malay	High	Single/ever married	Unemployed/Student/pensioner	B40 (<MYR4850)	No	No	No	Yes	Others	4 or more	Yes	5.5	2.5	2.25	2.5	0.439333	0	B40	Others	Others
Male	55	Urban	Malay	Low	Single/ever married	Unemployed/Student/pensioner	B40 (<MYR4850)	No	No	No	Yes	Others	4 or more	Yes	3.5	2.75	1.25	2.25	0.544068	0	B40	Others	Others
Male	21	Urban	Malay	High	Single/ever married	Unemployed/Student/pensioner	B40 (<MYR4850)	No	No	No	Yes	Others	<4	Yes	4.25	3	3.5	2	0.243038	0.30103	B40	Others	Others
Female	50	Rural	Non Malay	High	Single/ever married	Unemployed/Student/pensioner	B40 (<MYR4850)	No	No	No	Yes	Others	<4	Yes	5	3	1.75	2.5	0.243038	0.30103	B40	Others	Others
Female	24	Rural	Malay	High	Single/ever married	Unemployed/Student/pensioner	B40 (<MYR4850)	No	No	No	Yes	Others	<4	Yes	4.25	3.75	2	2	0.30103	0.30103	B40	Others	Others
Male	41	Rural	Malay	High	Single/ever married	Unemployed/Student/pensioner	B40 (<MYR4850)	No	No	No	Yes	Others	<4	Yes	4.5	3.75	1.25	1	0.09691	0	B40	Others	Others
Female	62	Urban	Malay	High	Single/ever married	Unemployed/Student/pensioner	B40 (<MYR4850)	No	No	No	Yes	Others	4 or more	Yes	5.25	4	2.5	6	0.09691	0.176091	B40	Others	Others
Female	22	Rural	Malay	High	Single/ever married	Unemployed/Student/pensioner	B40 (<MYR4850)	No	No	No	Yes	Others	4 or more	Yes	5	4.25	1.25	1	0.30103	0	B40	Others	Others
Female	31	Urban	Malay	Low	Single/ever married	Unemployed/Student/pensioner	B40 (<MYR4850)	No	No	No	Yes	Others	4 or more	Yes	5	3.25	1.25	3	0.176091	0	B40	Others	Others
Female	18	Rural	Malay	High	Single/ever married	Unemployed/Student/pensioner	B40 (<MYR4850)	No	No	No	Yes	Others	<4	Yes	5.25	3.25	2.25	2	0.176091	0.30103	B40	Others	Others
Female	47	Urban	Malay	High	Single/ever married	Unemployed/Student/pensioner	B40 (<MYR4850)	No	No	No	Yes	Others	<4	Yes	5.5	5	6	3.25	0	0.30103	B40	Others	Others
Female	23	Urban	Malay	High	Single/ever married	Unemployed/Student/pensioner	M40 (MYR 4850 - 10959)	No	No	No	Yes	Others	<4	Yes	5.5	3	2.75	5.25	0.243038	0.176091	Others	M40	Others
Female	37	Urban	Malay	High	Single/ever married	Employed	M40 (MYR 4850 - 10959)	No	No	No	Yes	Others	4 or more	Yes	5	3.25	2	2	0.243038	0.30103	Others	M40	Others
Female	18	Urban	Malay	High	Single/ever married	Unemployed/Student/pensioner	M40 (MYR 4850 - 10959)	No	No	No	Yes	Others	<4	Yes	4.5	1.75	3.75	2	0.511883	0.439333	Others	M40	Others
Male	31	Urban	Malay	High	Single/ever married	Employed	M40 (MYR 4850 - 10959)	No	No	No	Yes	Others	<4	Yes	2.75	3.25	4.25	2	0.09691	0.653213	Others	M40	Others
Female	18	Urban	Malay	High	Single/ever married	Unemployed/Student/pensioner	M40 (MYR 4850 - 10959)	No	No	No	Yes	Others	4 or more	Yes	4.5	3.75	1.75	2.25	0.243038	0	Others	M40	Others
Female	18	Urban	Malay	High	Single/ever married	Unemployed/Student/pensioner	M40 (MYR 4850 - 10959)	No	No	No	No	Others	<4	Yes	5	4	3.5	2	0	0.439333	Others	M40	Others
Female	21	Rural	Malay	High	Single/ever married	Unemployed/Student/pensioner	M40 (MYR 4850 - 10959)	No	No	No	Yes	Others	4 or more	Yes	5.25	2.5	1.5	2.5	0	0.30103	Others	M40	Others
Female	21	Rural	Malay	High	Single/ever married	Unemployed/Student/pensioner	M40 (MYR 4850 - 10959)	No	No	No	Yes	Others	<4	Yes	4.5	2.75	2.5	3	0.243038	0	Others	M40	Others
Male	39	Urban	Malay	High	Single/ever married	Unemployed/Student/pensioner	M40 (MYR 4850 - 10959)	No	No	No	Yes	Others	4 or more	Yes	4.5	3.25	1.75	1	0.30103	0	Others	M40	Others
Female	23	Rural	Malay	High	Single/ever married	Unemployed/Student/pensioner	M40 (MYR 4850 - 10959)	No	No	No	Yes	Others	<4	Yes	5.25	3.5	4	1	0.09691	0	Others	M40	Others
Female	54	Urban	Malay	High	Single/ever married	Unemployed/Student/pensioner	M40 (MYR 4850 - 10959)	No	No	No	Yes	Others	<4	Yes	5	4.25	2	2.5	0.09691	0	Others	M40	Others
Female	20	Urban	Malay	High	Single/ever married	Unemployed/Student/pensioner	M40 (MYR 4850 - 10959)	No	No	No	Yes	Others	4 or more	Yes	3	1.75	2.25	1	0	0	Others	M40	Others
Male	18	Rural	Malay	High	Single/ever married	Unemployed/Student/pensioner	M40 (MYR 4850 - 10959)	No	No	No	Yes	Others	4 or more	Yes	2.5	2.75	1	1	0	0	Others	M40	Others
Female	23	Urban	Malay	Low	Single/ever married	Unemployed/Student/pensioner	M40 (MYR 4850 - 10959)	No	No	No	Yes	Others	<4	Yes	4.25	3	3	4	0.30103	0.30103	Others	M40	Others
Female	40	Urban	Malay	High	Single/ever married	Unemployed/Student/pensioner	M40 (MYR 4850 - 10959)	No	No	No	Yes	Others	4 or more	Yes	5.25	3	1.5	2	0.39794	0	Others	M40	Others
Female	18	Urban	Malay	High	Single/ever married	Unemployed/Student/pensioner	M40 (MYR 4850 - 10959)	No	No	No	Yes	Others	4 or more	Yes	4.75	3.25	1.75	2	0	0.30103	Others	M40	Others
Female	19	Urban	Malay	High	Single/ever married	Unemployed/Student/pensioner	M40 (MYR 4850 - 10959)	No	No	No	Yes	Others	<4	Yes	3.25	4.5	1	1.5	0.176091	0	Others	M40	Others
Female	29	Urban	Malay	Low	Single/ever married	Unemployed/Student/pensioner	M40 (MYR 4850 - 10959)	No	No	No	Yes	Others	<4	Yes	5	3.25	2.25	2.75	0.243038	0.09691	Others	M40	Others
Female	19	Rural	Malay	High	Single/ever married	Unemployed/Student/pensioner	M40 (MYR 4850 - 10959)	No	No	No	Yes	Others	<4	Yes	6	2.5	1	1	0	0	Others	M40	Others
Female	25	Urban	Malay	High	Single/ever married	Unemployed/Student/pensioner	M40 (MYR 4850 - 10959)	No	No	No	Yes	Others	<4	Yes	3.5	2.75	1.25	1.5	0	0	Others	M40	Others
Male	18	Urban	Malay	High	Single/ever married	Unemployed/Student/pensioner	M40 (MYR 4850 - 10959)	No	No	No	Yes	Others	4 or more	Yes	4.25	3	2.25	2	0.09691	0	Others	M40	Others
Female	54	Urban	Malay	High	Single/ever married	Employed	M40 (MYR 4850 - 10959)	No	No	No	Yes	Others	4 or more	Yes	5.25	3	1.25	3.5	0.176091	0	Others	M40	Others
Female	18	Urban	Malay	High	Single/ever married	Employed	M40 (MYR 4850 - 10959)	No	No	No	Yes	Others	4 or more	Yes	4.75	3.5	2.75	4	0.477121	0.477121	Others	M40	Others
Female	57	Urban	Malay	High	Single/ever married	Unemployed/Student/pensioner	M40 (MYR 4850 - 10959)	No	No	No	Yes	Others	<4	Yes	4.5	5	1.5	2	0.243038	0.30103	Others	M40	Others
Female	22	Urban	Malay	High	Single/ever married	Employed	M40 (MYR 4850 - 10959)	No	No	No	Yes	Others	4 or more	Yes	3.5	2.5	1.5	1	0.352183	0	Others	M40	Others
Female	24	Urban	Malay	High	Single/ever married	Unemployed/Student/pensioner	M40 (MYR 4850 - 10959)	No	No	No	Yes	Others	4 or more	Yes	4.25	2.75	1.25	1	0.09691	0	Others	M40	Others
Female	39	Urban	Malay	High	Single/ever married	Unemployed/Student/pensioner	M40 (MYR 4850 - 10959)	No	No	No	Yes	Others	<4	Yes	4.75	3	1.75	2.25	0.243038	0	Others	M40	Others
Male	35	Urban	Malay	High	Single/ever married	Employed	M40 (MYR 4850 - 10959)	No	No	No	Yes	Others	<4	Yes	4.25	3.5	2.5	1	0.09691	0	Others	M40	Others
Female	22	Urban	Malay	High	Single/ever married	Unemployed/Student/pensioner	M40 (MYR 4850 - 10959)	No	No	No	Yes	Others	4 or more	Yes	5	3.5	2.5	5	0	0	Others	M40	Others
Male	36	Urban	Malay	High	Single/ever married	Employed	M40 (MYR 4850 - 10959)	No	No	No	Yes	Others	<4	Yes	5	4	1	1	0	0	Others	M40	Others
Male	67	Rural	Malay	High	Single/ever married	Unemployed/Student/pensioner	M40 (MYR 4850 - 10959)	No	No	No	Yes	Others	<4	Yes	5	3	1.75	3.5	0.39794	0.30103	Others	M40	Others
Female	23	Urban	Malay	High	Single/ever married	Unemployed/Student/pensioner	T20 (>MYR10959)	No	No	No	Yes	Others	4 or more	Yes	2.75	3.25	3	3	0.30103	0.30103	Others	Others	T20
Female	40	Rural	Malay	High	Single/ever married	Unemployed/Student/pensioner	T20 (>MYR10959)	No	No	No	Yes	Others	<4	Yes	3.5	2	1.75	2.5	0.176091	0	Others	Others	T20
Female	46	Rural	Malay	High	Single/ever married	Unemployed/Student/pensioner	T20 (>MYR10959)	No	No	No	Yes	Others	4 or more	Yes	5	3	1.5	1	0	0	Others	Others	T20
Female	25	Urban	Malay	Low	Single/ever married	Unemployed/Student/pensioner	T20 (>MYR10959)	No	No	No	Yes	Others	4 or more	Yes	4.75	3.25	2.75	3.25	0.243038	0	Others	Others	T20
Female	21	Urban	Malay	High	Single/ever married	Unemployed/Student/pensioner	T20 (>MYR10959)	No	No	No	No	Others	4 or more	Yes	6	4	2.5	2	0.653213	0	Others	Others	T20
Female	21	Urban	Malay	High	Single/ever married	Unemployed/Student/pensioner	T20 (>MYR10959)	No	No	No	Yes	Others	4 or more	Yes	3.5	4.75	3.25	3.5	0.544068	0.30103	Others	Others	T20
Female	24	Urban	Malay	High	Single/ever married	Unemployed/Student/pensioner	T20 (>MYR10959)	No	No	No	Yes	Others	<4	Yes	4.5	3.5	2	3	0	0	Others	Others	T20
Female	22	Rural	Malay	High	Single/ever married	Unemployed/Student/pensioner	T20 (>MYR10959)	No	No	No	Yes	Others	<4	Yes	5.25	3.5	2.5	1.5	0.30103	0.09691	Others	Others	T20
Female	37	Rural	Malay	High	Single/ever married	Unemployed/Student/pensioner	T20 (>MYR10959)	No	No	No	Yes	Others	<4	Yes	4.75	3.25	2	3.5	0.30103	0.30103	Others	Others	T20
Male	48	Urban	Malay	High	Single/ever married	Unemployed/Student/pensioner	T20 (>MYR10959)	No	No	No	Yes	Others	<4	Yes	3.5	2.5	1	1	0	0	Others	Others	T20
Female	50	Urban	Malay	High	Single/ever married	Unemployed/Student/pensioner	T20 (>MYR10959)	No	No	No	Yes	Others	<4	Yes	3	3	2	4.5	0.243038	0	Others	Others	T20
Female	46	Rural	Malay	High	Single/ever married	Unemployed/Student/pensioner	T20 (>MYR10959)	No	No	No	Yes	Others	4 or more	Yes	6	4	4.5	1	0.176091	0	Others	Others	T20
Male	27	Rural	Malay	High	Single/ever married	Unemployed/Student/pensioner	T20 (>MYR10959)	No	No	No	Yes	Others	4 or more	Yes	5	3.25	2.25	1	0.243038	0.30103	Others	Others	T20
Female	22	Urban	Malay	High	Single/ever married	Unemployed/Student/pensioner	B40 (<MYR4850)	No	No	No	Yes	Others	<4	No	6	4.25	2.5	4.5	0.176091	0	B40	Others	Others
Female	18	Rural	Malay	High	Single/ever married	Employed	M40 (MYR 4850 - 10959)	No	No	No	Yes	Others	<4	No	3.25	2.75	1	1	0.09691	0	Others	M40	Others
Female	37	Rural	Malay	High	Single/ever married	Unemployed/Student/pensioner	B40 (<MYR4850)	No	Yes	Yes	Yes	Respirator	4 or more	Yes	4.5	3.5	1	5	0.30103	0	B40	Others	Others
Female	22	Urban	Malay	High	Single/ever married	Unemployed/Student/pensioner	B40 (<MYR4850)	Yes	No	Yes	Yes	Respirator	<4	Yes	4.25	4	2.25	2	0.477121	0.30103	B40	Others	Others
Female	24	Urban	Malay	High	Single/ever married	Employed	B40 (<MYR4850)	No	Yes	Yes	Yes	Respirator	4 or more	Yes	5	3.25	1.25	4.25	0.243038	0	B40	Others	Others
Female	21	Urban	Malay	High	Single/ever married	Employed	B40 (<MYR4850)	No	Yes	Yes	Yes	Respirator	<4	Yes	5.5	3.75	2.25	4	0	0.30103	B40	Others	Others
Male	23	Urban	Malay	High	Single/ever married	Unemployed/Student/pensioner	B40 (<MYR4850)	No	Yes	Yes	Yes	Respirator	4 or more	Yes	5.25	2.75	3.25	4	0.477121	0.653213	B40	Others	Others
Female	32	Urban	Malay	High	Single/ever married	Employed	B40 (<MYR4850)	No	Yes	Yes	Yes	Respirator	4 or more	Yes	4	3	1	1	0	0	B40	Others	Others
Female	55	Urban	Malay	High	Single/ever married	Unemployed/Student/pensioner	T20 (>MYR10959)	No	Yes	Yes	Yes	Respirator	<4	Yes	5.25	3.25	1.5	1.5	0.176091	0	Others	Others	T20
Female	28	Urban	Malay	High	Single/ever married	Unemployed/Student/pensioner	B40 (<MYR4850)	No	No	Yes	Yes	Respirator	4 or more	Yes	5.25	3.25	1.75	1.5	0.09691	0	B40	Others	Others
Female	18	Urban	Malay	High	Single/ever married	Unemployed/Student/pensioner	B40 (<MYR4850)	No	No	Yes	Yes	Respirator	<4	Yes	5.75	2.75	1.75	4	0.477121	0	B40	Others	Others
Female	36	Urban	Malay	High	Single/ever married	Employed	M40 (MYR 4850 - 10959)	No	No	Yes	Yes	Respirator	<4	Yes	5	3.5	2	2	0.30103	0.30103	Others	M40	Others
Female	47	Rural	Malay	High	Single/ever married	Unemployed/Student/pensioner	M40 (MYR 4850 - 10959)	No	No	Yes	Yes	Respirator	<4	Yes	5.25	3.5	1.75	3.5	0.30103	0.09691	Others	M40	Others
Female	26	Rural	Malay	High	Single/ever married	Unemployed/Student/pensioner	T20 (>MYR10959)	No	No	Yes	Yes	Respirator	<4	Yes	5	4.75	1	2.5	0.39794	0	Others	Others	T20
Female	23	Urban	Malay	High	Single/ever married	Employed	M40 (MYR 4850 - 10959)	No	Yes	No	Yes	Respirator	4 or more	Yes	3.75	2.5	1	2.25	0.352183	0	Others	M40	Others
Male	34	Urban	Malay	High	Single/ever married	Employed	M40 (MYR 4850 - 10959)	No	Yes	No	Yes	Respirator	<4	Yes	3.25	2.75	1	1.5	0	0	Others	M40	Others
Male	41	Rural	Malay	High	Single/ever married	Employed	B40 (<MYR4850)	No	No	No	Yes	Respirator	4 or more	Yes	3	2.5	1	1	0	0	B40	Others	Others
Female	23	Rural	Malay	High	Single/ever married	Unemployed/Student/pensioner	B40 (<MYR4850)	No	No	No	Yes	Respirator	4 or more	Yes	5.25	2.5	1	1	0	0	B40	Others	Others
Female	18	Rural	Malay	High	Single/ever married	Unemployed/Student/pensioner	B40 (<MYR4850)	No	No	No	Yes	Respirator	<4	Yes	5.5	4.25	2	2	0.511883	0.30103	B40	Others	Others
Female	45	Rural	Malay	High	Single/ever married	Unemployed/Student/pensioner	B40 (<MYR4850)	No	No	No	Yes	Respirator	4 or more	Yes	4.5	2.5	1.75	1	0.09691	0	B40	Others	Others
Female	19	Urban	Malay	Low	Single/ever married	Unemployed/Student/pensioner	B40 (<MYR4850)	No	No	No	Yes	Respirator	<4	Yes	5.5	3.5	4.25	4	0.39794	0.477121	B40	Others	Others
Female	23	Urban	Malay	Low	Single/ever married	Unemployed/Student/pensioner	B40 (<MYR4850)	No	No	No	Yes	Respirator	4 or more	Yes	4.25	4	1	4.5	0	0.511883	B40	Others	Others
Female	18	Rural	Malay	High	Single/ever married	Unemployed/Student/pensioner	B40 (<MYR4850)	No	No	No	Yes	Respirator	<4	Yes	5.25	4.25	2.25	2.75	0	0	B40	Others	Others
Male	50	Urban	Malay	High	Single/ever married	Unemployed/Student/pensioner	B40 (<MYR4850)	No	No	No	Yes	Respirator	<4	Yes	4	4.25	2.25	5.25	0.439333	0	B40	Others	Others
Female	22	Rural	Malay	High	Single/ever married	Unemployed/Student/pensioner	B40 (<MYR4850)	No	No	No	Yes	Respirator	4 or more	Yes	4.75	4.5	3	4.25	0.30103	0.352183	B40	Others	Others
Female	32	Urban	Non Malay	High	Single/ever married	Unemployed/Student/pensioner	B40 (<MYR4850)	No	No	No	Yes	Respirator	4 or more	Yes	4.5	3	1.5	2	0.30103	0.176091	B40	Others	Others
Male	50	Rural	Malay	High	Single/ever married	Employed	B40 (<MYR4850)	No	No	No	Yes	Respirator	4 or more	Yes	5	3.75	2.75	4	0.30103	0.477121	B40	Others	Others
Female	23	Urban	Malay	Low	Single/ever married	Unemployed/Student/pensioner	B40 (<MYR4850)	No	No	No	Yes	Respirator	4 or more	Yes	5.5	4.25	3.75	4	0.352183	0.511883	B40	Others	Others
Female	23	Urban	Malay	High	Single/ever married	Unemployed/Student/pensioner	B40 (<MYR4850)	No	No	No	Yes	Respirator	<4	Yes	4.75	2.5	4	5	0.30103	0.09691	B40	Others	Others
Male	49	Urban	Malay	High	Single/ever married	Unemployed/Student/pensioner	M40 (MYR 4850 - 10959)	No	No	No	Yes	Respirator	4 or more	Yes	3.75	3	2	3.5	0.09691	0.176091	Others	M40	Others
Male	57	Rural	Malay	High	Single/ever married	Employed	M40 (MYR 4850 - 10959)	No	No	No	Yes	Respirator	4 or more	Yes	4.25	3.25	1.25	1	0	0	Others	M40	Others
Female	58	Rural	Malay	High	Single/ever married	Unemployed/Student/pensioner	M40 (MYR 4850 - 10959)	No	No	No	Yes	Respirator	4 or more	Yes	5.25	3.25	2	1	0	0	Others	M40	Others
Female	30	Urban	Malay	High	Single/ever married	Employed	M40 (MYR 4850 - 10959)	No	No	No	Yes	Respirator	4 or more	Yes	5.5	4	3	3.75	0.243038	0.09691	Others	M40	Others
Female	44	Rural	Malay	High	Single/ever married	Unemployed/Student/pensioner	M40 (MYR 4850 - 10959)	No	No	No	No	Respirator	<4	Yes	5.25	2.25	4.75	5	0	0.477121	Others	M40	Others
Male	35	Urban	Malay	High	Single/ever married	Employed	M40 (MYR 4850 - 10959)	No	No	No	No	Respirator	<4	Yes	4.75	3	3	3	0.352183	0.30103	Others	M40	Others
Female	23	Urban	Malay	High	Single/ever married	Employed	M40 (MYR 4850 - 10959)	No	No	No	Yes	Respirator	4 or more	Yes	4.5	4	2	4	0.574031	0.544068	Others	M40	Others
Female	42	Urban	Malay	High	Single/ever married	Unemployed/Student/pensioner	T20 (>MYR10959)	No	No	No	Yes	Respirator	<4	Yes	5.75	5.25	5	3	0	0.30103	Others	Others	T20
Male	69	Rural	Malay	High	Single/ever married	Unemployed/Student/pensioner	T20 (>MYR10959)	No	No	No	No	Respirator	<4	Yes	5.5	2.75	3.25	5	0.352183	0.176091	Others	Others	T20
Female	38	Urban	Malay	High	Single/ever married	Unemployed/Student/pensioner	T20 (>MYR10959)	No	No	No	Yes	Respirator	4 or more	Yes	5.5	3	2	1	0	0	Others	Others	T20
Female	19	Urban	Malay	High	Single/ever married	Unemployed/Student/pensioner	T20 (>MYR10959)	No	No	No	Yes	Respirator	<4	Yes	4	3.25	2	2	0.30103	0.176091	Others	Others	T20
Female	21	Urban	Malay	High	Single/ever married	Unemployed/Student/pensioner	B40 (<MYR4850)	No	No	No	Yes	Respirator	4 or more	No	5	3.75	1.25	2.25	0.243038	0	B40	Others	Others
Female	18	Rural	Malay	High	Single/ever married	Unemployed/Student/pensioner	B40 (<MYR4850)	No	No	No	Yes	Respirator	<4	No	5.5	5	6	4	0.30103	0.477121	B40	Others	Others
Female	32	Urban	Malay	High	Single/ever married	Unemployed/Student/pensioner	B40 (<MYR4850)	No	No	No	Yes	Others	<4	No	5.25	3.25	5.25	2.75	0.574031	0.09691	B40	Others	Others
Male	18	Rural	Malay	High	Single/ever married	Unemployed/Student/pensioner	T20 (>MYR10959)	No	No	No	Yes	Others	4 or more	Yes	3.5	4.75	1.75	5	0.176091	0.352183	Others	Others	T20
Female	34	Urban	Malay	High	Single/ever married	Unemployed/Student/pensioner	B40 (<MYR4850)	Yes	No	Yes	Yes	Others	<4	No	4.25	3	2.25	3.25	0.30103	0.30103	B40	Others	Others
Male	57	Urban	Malay	High	Single/ever married	Unemployed/Student/pensioner	B40 (<MYR4850)	No	Yes	Yes	Yes	Others	<4	Yes	5	3	3.25	4.5	0.176091	0.09691	B40	Others	Others
Male	35	Urban	Malay	High	Single/ever married	Unemployed/Student/pensioner	B40 (<MYR4850)	No	Yes	Yes	Yes	Others	4 or more	Yes	5.5	3.25	1.5	2.25	0.39794	0	B40	Others	Others
Female	22	Urban	Non Malay	High	Single/ever married	Employed	B40 (<MYR4850)	No	Yes	Yes	Yes	Others	<4	Yes	4.5	2.75	2	4.5	0.439333	0	B40	Others	Others
Male	50	Rural	Malay	High	Single/ever married	Employed	M40 (MYR 4850 - 10959)	No	Yes	Yes	Yes	Others	4 or more	Yes	4	3	1.75	1.5	0.176091	0	Others	M40	Others
Female	26	Urban	Malay	High	Single/ever married	Unemployed/Student/pensioner	M40 (MYR 4850 - 10959)	No	Yes	Yes	Yes	Others	<4	Yes	3.5	2.5	1	1	0	0	Others	M40	Others
Male	30	Rural	Malay	High	Single/ever married	Unemployed/Student/pensioner	B40 (<MYR4850)	No	No	Yes	Yes	Others	4 or more	Yes	2.5	2.25	1.25	1	0.09691	0	B40	Others	Others
Female	18	Urban	Malay	High	Single/ever married	Employed	B40 (<MYR4850)	No	No	Yes	Yes	Others	4 or more	Yes	4.5	3.75	1	1.25	0.176091	0	B40	Others	Others
Female	23	Rural	Malay	High	Single/ever married	Employed	B40 (<MYR4850)	No	No	Yes	No	Others	4 or more	Yes	4.25	4	2.25	1	0	0	B40	Others	Others
Female	20	Urban	Malay	High	Single/ever married	Unemployed/Student/pensioner	B40 (<MYR4850)	No	No	Yes	Yes	Others	<4	Yes	4.25	5	1.75	4.75	0.30103	0.176091	B40	Others	Others
Female	25	Urban	Non Malay	High	Single/ever married	Unemployed/Student/pensioner	B40 (<MYR4850)	No	No	Yes	Yes	Others	4 or more	Yes	3.75	3.75	1.5	3	0.176091	0	B40	Others	Others
Female	28	Urban	Non Malay	High	Single/ever married	Unemployed/Student/pensioner	B40 (<MYR4850)	No	No	Yes	Yes	Others	<4	Yes	4.5	3.5	2.75	1.5	0.30103	0	B40	Others	Others
Female	33	Rural	Malay	High	Single/ever married	Unemployed/Student/pensioner	M40 (MYR 4850 - 10959)	No	No	Yes	Yes	Others	4 or more	Yes	3.5	2.25	1	1	0.09691	0	Others	M40	Others
Male	26	Rural	Non Malay	High	Single/ever married	Unemployed/Student/pensioner	M40 (MYR 4850 - 10959)	No	No	Yes	Yes	Others	<4	Yes	3	4	2	2	0.176091	0	Others	M40	Others
Female	18	Rural	Malay	High	Single/ever married	Unemployed/Student/pensioner	T20 (>MYR10959)	No	No	Yes	Yes	Others	4 or more	Yes	5	2.75	2.75	4.5	0.243038	0.60206	Others	Others	T20
Female	18	Rural	Malay	High	Single/ever married	Unemployed/Student/pensioner	M40 (MYR 4850 - 10959)	No	Yes	Yes	Yes	Others	4 or more	No	6.25	3.25	4.5	2	0.544068	0.243038	Others	M40	Others
Female	32	Urban	Malay	High	Single/ever married	Employed	B40 (<MYR4850)	No	No	Yes	No	Others	4 or more	No	3.5	4	2	1	0.653213	0.176091	B40	Others	Others
Female	23	Urban	Malay	High	Single/ever married	Unemployed/Student/pensioner	M40 (MYR 4850 - 10959)	No	No	Yes	Yes	Others	<4	No	4.75	3.75	3	2	0.352183	0.30103	Others	M40	Others
Female	52	Urban	Malay	High	Single/ever married	Unemployed/Student/pensioner	B40 (<MYR4850)	Yes	No	No	Yes	Others	<4	Yes	4.75	2.5	3.75	1	0.243038	0.09691	B40	Others	Others
Female	22	Urban	Malay	Low	Single/ever married	Unemployed/Student/pensioner	B40 (<MYR4850)	Yes	No	No	Yes	Others	<4	Yes	4.25	3	1	2	0.09691	0	B40	Others	Others
Male	23	Rural	Malay	High	Single/ever married	Employed	B40 (<MYR4850)	No	Yes	No	Yes	Others	4 or more	Yes	3.5	4.75	2.25	4	0.439333	0.30103	B40	Others	Others
Female	18	Urban	Malay	High	Single/ever married	Employed	B40 (<MYR4850)	No	Yes	No	Yes	Others	4 or more	Yes	4.25	2.5	1	1	0	0	B40	Others	Others
Female	19	Rural	Malay	High	Single/ever married	Employed	B40 (<MYR4850)	No	Yes	No	Yes	Others	4 or more	Yes	6	2.5	2	2.5	0.39794	0	B40	Others	Others
Female	18	Rural	Malay	High	Single/ever married	Employed	B40 (<MYR4850)	No	Yes	No	Yes	Others	<4	Yes	4.5	2.75	2	4.5	0.352183	0.30103	B40	Others	Others
Female	23	Urban	Malay	High	Single/ever married	Unemployed/Student/pensioner	B40 (<MYR4850)	No	Yes	No	Yes	Others	<4	Yes	3	1.75	2	1	0	0	B40	Others	Others
Female	22	Urban	Malay	High	Single/ever married	Unemployed/Student/pensioner	B40 (<MYR4850)	No	Yes	No	Yes	Others	4 or more	Yes	4.25	3.25	2.75	5	0	0	B40	Others	Others
Female	19	Rural	Malay	High	Single/ever married	Unemployed/Student/pensioner	B40 (<MYR4850)	No	Yes	No	Yes	Others	4 or more	Yes	4.25	3.25	1.75	3.5	0.477121	0.30103	B40	Others	Others
Female	18	Urban	Malay	High	Single/ever married	Unemployed/Student/pensioner	B40 (<MYR4850)	No	No	No	Yes	Others	<4	Yes	3.75	2.75	1	1.5	0.09691	0	B40	Others	Others
Male	18	Urban	Malay	High	Single/ever married	Unemployed/Student/pensioner	B40 (<MYR4850)	No	No	No	Yes	Others	4 or more	Yes	5.5	2.75	1	2.5	0.352183	0.243038	B40	Others	Others
Female	24	Urban	Malay	High	Single/ever married	Unemployed/Student/pensioner	B40 (<MYR4850)	No	No	No	Yes	Others	<4	Yes	4.75	3	2.25	1.5	0.352183	0.09691	B40	Others	Others
Male	31	Urban	Malay	High	Single/ever married	Unemployed/Student/pensioner	B40 (<MYR4850)	No	No	No	Yes	Others	4 or more	Yes	6	3.25	2	1	0.477121	0	B40	Others	Others
Female	22	Urban	Malay	High	Single/ever married	Unemployed/Student/pensioner	B40 (<MYR4850)	No	No	No	Yes	Others	<4	Yes	4.5	4.5	3.75	4	0.628389	0.60206	B40	Others	Others
Female	24	Rural	Malay	High	Single/ever married	Unemployed/Student/pensioner	B40 (<MYR4850)	No	No	No	Yes	Others	<4	Yes	4.25	2.5	2.75	1	0.30103	0.30103	B40	Others	Others
Female	24	Rural	Malay	High	Single/ever married	Unemployed/Student/pensioner	B40 (<MYR4850)	No	No	No	Yes	Others	4 or more	Yes	3.75	3	1.5	2.25	0.352183	0	B40	Others	Others
Female	22	Urban	Malay	High	Single/ever married	Employed	B40 (<MYR4850)	No	No	No	Yes	Others	4 or more	Yes	4.25	3.5	2	3.5	0.243038	0	B40	Others	Others
Male	21	Rural	Malay	High	Single/ever married	Unemployed/Student/pensioner	B40 (<MYR4850)	No	No	No	Yes	Others	<4	Yes	3.5	4.5	3.5	3	0.477121	0.477121	B40	Others	Others
Female	22	Urban	Malay	High	Single/ever married	Employed	B40 (<MYR4850)	No	No	No	Yes	Others	4 or more	Yes	3.5	2.5	1.25	1	0.09691	0	B40	Others	Others
Female	20	Rural	Malay	High	Single/ever married	Unemployed/Student/pensioner	B40 (<MYR4850)	No	No	No	Yes	Others	<4	Yes	4.5	2.75	1.25	4	0.243038	0	B40	Others	Others
Female	50	Urban	Malay	High	Single/ever married	Employed	B40 (<MYR4850)	No	No	No	Yes	Others	4 or more	Yes	2.75	3	2	2	0.30103	0.30103	B40	Others	Others
Female	28	Rural	Malay	High	Single/ever married	Unemployed/Student/pensioner	B40 (<MYR4850)	No	No	No	Yes	Others	<4	Yes	5.5	3	2.75	2	0.176091	0.30103	B40	Others	Others
Female	53	Urban	Malay	High	Single/ever married	Unemployed/Student/pensioner	B40 (<MYR4850)	No	No	No	Yes	Others	4 or more	Yes	3.5	4.25	1	4	0	0	B40	Others	Others
Female	56	Urban	Malay	Low	Single/ever married	Unemployed/Student/pensioner	B40 (<MYR4850)	No	No	No	Yes	Others	4 or more	Yes	5	4.25	4	4.5	0.39794	0.30103	B40	Others	Others
Male	34	Urban	Malay	High	Single/ever married	Unemployed/Student/pensioner	B40 (<MYR4850)	No	No	No	Yes	Others	4 or more	Yes	3.5	2.5	1	1	0	0	B40	Others	Others
Female	19	Urban	Malay	High	Single/ever married	Unemployed/Student/pensioner	B40 (<MYR4850)	No	No	No	Yes	Others	<4	Yes	4.25	3.25	1.25	1.25	0.30103	0	B40	Others	Others
Female	22	Urban	Malay	High	Single/ever married	Unemployed/Student/pensioner	B40 (<MYR4850)	No	No	No	Yes	Others	4 or more	Yes	4.5	3.25	2.5	2	0.511883	0.30103	B40	Others	Others
Female	18	Urban	Malay	Low	Single/ever married	Unemployed/Student/pensioner	B40 (<MYR4850)	No	No	No	Yes	Others	<4	Yes	3.75	3.5	2	3.25	0.439333	0.176091	B40	Others	Others
Female	22	Urban	Malay	High	Single/ever married	Unemployed/Student/pensioner	B40 (<MYR4850)	No	No	No	Yes	Others	4 or more	Yes	5.5	3.5	1	1.5	0.09691	0.09691	B40	Others	Others
Male	31	Urban	Malay	High	Single/ever married	Unemployed/Student/pensioner	B40 (<MYR4850)	No	No	No	Yes	Others	<4	Yes	4.25	3.75	1	5.5	0.243038	0	B40	Others	Others
Female	18	Rural	Malay	High	Single/ever married	Unemployed/Student/pensioner	B40 (<MYR4850)	No	No	No	Yes	Others	<4	Yes	4.75	3.75	3.25	4.75	0.477121	0.352183	B40	Others	Others
Female	18	Rural	Malay	High	Single/ever married	Unemployed/Student/pensioner	B40 (<MYR4850)	No	No	No	Yes	Others	4 or more	Yes	5	3.75	2.25	2.75	0.30103	0.352183	B40	Others	Others
Female	21	Urban	Malay	High	Single/ever married	Unemployed/Student/pensioner	B40 (<MYR4850)	No	No	No	Yes	Others	4 or more	Yes	4.75	4	1.25	2.5	0	0	B40	Others	Others
Female	23	Rural	Malay	High	Single/ever married	Unemployed/Student/pensioner	B40 (<MYR4850)	No	No	No	Yes	Others	<4	Yes	3.75	4.25	1	1.5	0.39794	0	B40	Others	Others
Female	44	Urban	Malay	High	Single/ever married	Unemployed/Student/pensioner	B40 (<MYR4850)	No	No	No	Yes	Others	<4	Yes	5.25	3	4.25	1	0.176091	0	B40	Others	Others
Male	35	Rural	Malay	High	Single/ever married	Unemployed/Student/pensioner	B40 (<MYR4850)	No	No	No	Yes	Others	<4	Yes	2.75	3.5	2	3.5	0.30103	0.30103	B40	Others	Others
Female	27	Urban	Malay	High	Single/ever married	Unemployed/Student/pensioner	B40 (<MYR4850)	No	No	No	Yes	Others	4 or more	Yes	4.75	3.75	3	4.25	0.60206	0.511883	B40	Others	Others
Female	28	Rural	Malay	High	Single/ever married	Unemployed/Student/pensioner	B40 (<MYR4850)	No	No	No	Yes	Others	4 or more	Yes	5	3.75	2.5	5	0.176091	0.30103	B40	Others	Others
Female	20	Rural	Malay	High	Single/ever married	Unemployed/Student/pensioner	B40 (<MYR4850)	No	No	No	Yes	Others	<4	Yes	5.25	3.75	3.75	4	0.09691	0	B40	Others	Others
Male	46	Urban	Malay	High	Single/ever married	Unemployed/Student/pensioner	B40 (<MYR4850)	No	No	No	Yes	Others	4 or more	Yes	4.5	3	2	1	0.176091	0	B40	Others	Others
Female	18	Urban	Malay	High	Single/ever married	Unemployed/Student/pensioner	B40 (<MYR4850)	No	No	No	Yes	Others	4 or more	Yes	5.25	4.25	2.5	4.25	0.39794	0.439333	B40	Others	Others
Male	38	Urban	Malay	High	Single/ever married	Unemployed/Student/pensioner	B40 (<MYR4850)	No	No	No	Yes	Others	4 or more	Yes	4.25	3	1	2	0	0	B40	Others	Others
Male	22	Urban	Malay	High	Single/ever married	Unemployed/Student/pensioner	B40 (<MYR4850)	No	No	No	Yes	Others	<4	Yes	5.5	3	4	3.75	0.176091	0.09691	B40	Others	Others
Male	59	Urban	Malay	High	Single/ever married	Unemployed/Student/pensioner	B40 (<MYR4850)	No	No	No	No	Others	<4	Yes	5	3.25	2	2	0.30103	0.30103	B40	Others	Others
Female	20	Urban	Malay	High	Single/ever married	Unemployed/Student/pensioner	B40 (<MYR4850)	No	No	No	Yes	Others	4 or more	Yes	3.75	3.75	2.75	4.75	0.352183	0.30103	B40	Others	Others
Female	64	Urban	Malay	Low	Single/ever married	Unemployed/Student/pensioner	B40 (<MYR4850)	No	No	No	Yes	Others	<4	Yes	4.25	4	2	2.5	0.477121	0	B40	Others	Others
Female	21	Urban	Malay	High	Single/ever married	Unemployed/Student/pensioner	B40 (<MYR4850)	No	No	No	Yes	Others	<4	Yes	4.75	5.25	2.75	4.25	0.30103	0.30103	B40	Others	Others
Female	19	Rural	Malay	High	Single/ever married	Unemployed/Student/pensioner	M40 (MYR 4850 - 10959)	No	No	No	Yes	Others	4 or more	Yes	2.75	2.5	1.5	1	0	0	Others	M40	Others
Female	25	Urban	Malay	High	Single/ever married	Unemployed/Student/pensioner	M40 (MYR 4850 - 10959)	No	No	No	No	Others	<4	Yes	4.75	3	1	4	0	0	Others	M40	Others
Female	23	Rural	Malay	High	Single/ever married	Employed	M40 (MYR 4850 - 10959)	No	No	No	Yes	Others	4 or more	Yes	3.25	3.75	1.5	5.25	0.09691	0	Others	M40	Others
Female	18	Rural	Malay	Low	Single/ever married	Unemployed/Student/pensioner	M40 (MYR 4850 - 10959)	No	No	No	No	Others	4 or more	Yes	4.5	4	2	2	0.39794	0.30103	Others	M40	Others
Male	39	Urban	Malay	High	Single/ever married	Employed	M40 (MYR 4850 - 10959)	No	No	No	Yes	Others	<4	Yes	5	3.5	2.75	3.5	0	0.09691	Others	M40	Others
Female	57	Urban	Malay	High	Single/ever married	Unemployed/Student/pensioner	M40 (MYR 4850 - 10959)	No	No	No	Yes	Others	<4	Yes	5	2.5	2	2.5	0.243038	0	Others	M40	Others
Female	33	Urban	Malay	High	Single/ever married	Employed	M40 (MYR 4850 - 10959)	No	No	No	Yes	Others	4 or more	Yes	4	3	2	3.5	0	0	Others	M40	Others
Female	23	Urban	Malay	High	Single/ever married	Unemployed/Student/pensioner	M40 (MYR 4850 - 10959)	No	No	No	Yes	Others	4 or more	Yes	4.5	3	2	1	0.30103	0	Others	M40	Others
Male	21	Rural	Malay	High	Single/ever married	Unemployed/Student/pensioner	M40 (MYR 4850 - 10959)	No	No	No	Yes	Others	4 or more	Yes	5.5	3	1.75	3.5	0.243038	0.30103	Others	M40	Others
Female	23	Urban	Malay	High	Single/ever married	Unemployed/Student/pensioner	M40 (MYR 4850 - 10959)	No	No	No	Yes	Others	4 or more	Yes	5	3.75	2.5	2.5	0	0.352183	Others	M40	Others
Female	24	Rural	Malay	High	Single/ever married	Unemployed/Student/pensioner	M40 (MYR 4850 - 10959)	No	No	No	Yes	Others	4 or more	Yes	5.25	2.5	2.5	4	0.243038	0	Others	M40	Others
Female	22	Urban	Malay	High	Single/ever married	Unemployed/Student/pensioner	M40 (MYR 4850 - 10959)	No	No	No	Yes	Others	4 or more	Yes	6	2.5	2.25	4.75	0.30103	0.09691	Others	M40	Others
Female	23	Urban	Malay	High	Single/ever married	Unemployed/Student/pensioner	M40 (MYR 4850 - 10959)	No	No	No	Yes	Others	<4	Yes	4.75	2.75	1	3.5	0.243038	0	Others	M40	Others
Female	49	Rural	Malay	High	Single/ever married	Unemployed/Student/pensioner	M40 (MYR 4850 - 10959)	No	No	No	Yes	Others	<4	Yes	5	3.5	4	2.5	0.09691	0	Others	M40	Others
Female	18	Rural	Malay	Low	Single/ever married	Unemployed/Student/pensioner	M40 (MYR 4850 - 10959)	No	No	No	Yes	Others	<4	Yes	2.75	4.25	1.5	1	0	0	Others	M40	Others
Female	42	Urban	Malay	High	Single/ever married	Employed	M40 (MYR 4850 - 10959)	No	No	No	Yes	Others	4 or more	Yes	5	4.5	3.5	3	0.477121	0.477121	Others	M40	Others
Female	18	Rural	Malay	High	Single/ever married	Unemployed/Student/pensioner	M40 (MYR 4850 - 10959)	No	No	No	Yes	Others	<4	Yes	5.25	4.25	4.75	2.5	0.439333	0.60206	Others	M40	Others
Female	20	Rural	Malay	High	Single/ever married	Unemployed/Student/pensioner	T20 (>MYR10959)	No	No	No	Yes	Others	<4	Yes	4.5	3.75	1.75	4.25	0.243038	0.243038	Others	Others	T20
Female	22	Rural	Malay	High	Single/ever married	Unemployed/Student/pensioner	T20 (>MYR10959)	No	No	No	Yes	Others	4 or more	Yes	3.5	2.5	1	1	0.09691	0	Others	Others	T20
Female	18	Urban	Malay	High	Single/ever married	Unemployed/Student/pensioner	T20 (>MYR10959)	No	No	No	Yes	Others	<4	Yes	3.75	2.5	1	1	0	0	Others	Others	T20
Female	18	Urban	Malay	High	Single/ever married	Unemployed/Student/pensioner	T20 (>MYR10959)	No	No	No	Yes	Others	<4	Yes	3.75	2.75	2.5	3.25	0.243038	0.243038	Others	Others	T20
Female	28	Urban	Malay	High	Single/ever married	Unemployed/Student/pensioner	T20 (>MYR10959)	No	No	No	Yes	Others	4 or more	Yes	4.5	1.5	1.5	1	0.176091	0	Others	Others	T20
Female	50	Urban	Malay	High	Single/ever married	Unemployed/Student/pensioner	T20 (>MYR10959)	No	No	No	Yes	Others	4 or more	Yes	5.75	4.75	1.25	1	0.09691	0.09691	Others	Others	T20
Male	55	Rural	Malay	High	Single/ever married	Employed	T20 (>MYR10959)	No	No	No	No	Others	4 or more	Yes	4.5	5	4	4.75	0.39794	0.39794	Others	Others	T20
Female	21	Urban	Malay	High	Single/ever married	Unemployed/Student/pensioner	T20 (>MYR10959)	No	No	No	Yes	Others	<4	Yes	3	4.25	2	2.5	0.30103	0.243038	Others	Others	T20
Male	25	Rural	Malay	High	Single/ever married	Unemployed/Student/pensioner	T20 (>MYR10959)	No	No	No	Yes	Others	4 or more	Yes	5.5	3.25	3.5	2.25	0	0	Others	Others	T20
Female	31	Urban	Malay	High	Single/ever married	Unemployed/Student/pensioner	T20 (>MYR10959)	No	No	No	Yes	Others	4 or more	Yes	5	3.75	3.5	4.25	0.30103	0.39794	Others	Others	T20
Female	32	Rural	Malay	High	Single/ever married	Employed	B40 (<MYR4850)	No	No	No	Yes	Others	<4	No	4.75	3.25	2.25	2.75	0.243038	0.30103	B40	Others	Others
Male	18	Urban	Malay	High	Single/ever married	Unemployed/Student/pensioner	B40 (<MYR4850)	No	No	No	Yes	Others	4 or more	No	5	4	2	4.25	0.477121	0.544068	B40	Others	Others
Male	24	Urban	Malay	High	Single/ever married	Unemployed/Student/pensioner	T20 (>MYR10959)	No	No	No	Yes	Others	4 or more	No	6	4	3.5	2.25	0.60206	0.39794	Others	Others	T20
Female	26	Rural	Malay	High	Single/ever married	Unemployed/Student/pensioner	B40 (<MYR4850)	No	No	Yes	Yes	Others	<4	Yes	5	2.5	3.5	2.75	0.243038	0.243038	B40	Others	Others
Female	21	Rural	Malay	High	Single/ever married	Unemployed/Student/pensioner	M40 (MYR 4850 - 10959)	No	No	Yes	Yes	Others	4 or more	Yes	4.75	2.5	1.5	1	0	0	Others	M40	Others
Male	18	Urban	Malay	High	Single/ever married	Unemployed/Student/pensioner	T20 (>MYR10959)	No	No	Yes	Yes	Others	4 or more	Yes	4	3.5	1.5	2	0.09691	0	Others	Others	T20
Female	26	Urban	Malay	High	Single/ever married	Unemployed/Student/pensioner	M40 (MYR 4850 - 10959)	No	Yes	No	Yes	Others	<4	Yes	4.5	3.25	1.5	1	0.243038	0	Others	M40	Others
Female	19	Urban	Malay	High	Single/ever married	Unemployed/Student/pensioner	T20 (>MYR10959)	No	Yes	No	Yes	Others	<4	Yes	4.25	2.5	2.25	2.5	0	0	Others	Others	T20
Female	21	Rural	Malay	High	Single/ever married	Unemployed/Student/pensioner	B40 (<MYR4850)	No	No	No	Yes	Others	<4	Yes	3.25	3	2	2.25	0.30103	0.30103	B40	Others	Others
Female	23	Urban	Malay	High	Single/ever married	Unemployed/Student/pensioner	B40 (<MYR4850)	No	No	No	Yes	Others	<4	Yes	4.5	5	3.25	3.75	0.176091	0.30103	B40	Others	Others
Male	51	Urban	Malay	High	Single/ever married	Unemployed/Student/pensioner	B40 (<MYR4850)	No	No	No	Yes	Others	4 or more	Yes	2.5	2.5	1	1	0	0	B40	Others	Others
Female	23	Urban	Malay	High	Single/ever married	Employed	B40 (<MYR4850)	No	No	No	No	Others	4 or more	Yes	3.75	3.75	1.5	1	0.39794	0	B40	Others	Others
Male	37	Urban	Malay	High	Single/ever married	Unemployed/Student/pensioner	M40 (MYR 4850 - 10959)	No	No	No	Yes	Others	<4	Yes	5.5	5.25	2.75	5.25	0.60206	0.30103	Others	M40	Others
Female	18	Urban	Malay	High	Single/ever married	Unemployed/Student/pensioner	M40 (MYR 4850 - 10959)	No	No	No	Yes	Others	4 or more	Yes	4	3.75	2.5	3.25	0.544068	0.628389	Others	M40	Others
Female	18	Urban	Malay	High	Single/ever married	Unemployed/Student/pensioner	T20 (>MYR10959)	No	No	No	Yes	Others	<4	Yes	5.75	2.5	2.75	1	0.09691	0	Others	Others	T20
Female	35	Rural	Malay	High	Single/ever married	Unemployed/Student/pensioner	T20 (>MYR10959)	No	No	No	Yes	Others	4 or more	Yes	4.75	3.25	1.25	1.75	0.30103	0	Others	Others	T20
Male	21	Rural	Malay	High	Single/ever married	Unemployed/Student/pensioner	T20 (>MYR10959)	No	No	No	Yes	Others	4 or more	Yes	4	3.75	3	4	0.39794	0	Others	Others	T20
Female	27	Urban	Malay	Low	Single/ever married	Unemployed/Student/pensioner	B40 (<MYR4850)	No	No	No	Yes	Others	4 or more	No	5.5	3.75	4	4	0.39794	0.30103	B40	Others	Others
Female	19	Rural	Malay	High	Single/ever married	Unemployed/Student/pensioner	B40 (<MYR4850)	Yes	No	No	Yes	Respirator	<4	Yes	4	3.75	1.25	2.75	0.30103	0	B40	Others	Others
Female	18	Rural	Malay	High	Single/ever married	Unemployed/Student/pensioner	B40 (<MYR4850)	No	No	No	No	Respirator	4 or more	Yes	4.25	2.25	5.25	1	0.511883	0	B40	Others	Others
Female	19	Rural	Malay	High	Single/ever married	Unemployed/Student/pensioner	B40 (<MYR4850)	No	No	No	Yes	Respirator	<4	Yes	4.5	4	4.25	5.5	0.628389	0.69897	B40	Others	Others
Male	36	Rural	Malay	High	Single/ever married	Unemployed/Student/pensioner	M40 (MYR 4850 - 10959)	No	No	No	Yes	Respirator	4 or more	Yes	3.5	3	1.25	1	0.243038	0	Others	M40	Others
Male	25	Urban	Malay	High	Single/ever married	Employed	B40 (<MYR4850)	No	No	Yes	Yes	Others	4 or more	Yes	4.75	3.75	1.75	2.75	0.30103	0	B40	Others	Others
Female	21	Urban	Malay	High	Single/ever married	Unemployed/Student/pensioner	M40 (MYR 4850 - 10959)	No	No	Yes	Yes	Others	<4	No	3.75	4.25	2	2	0.243038	0	Others	M40	Others
Female	47	Urban	Malay	Low	Single/ever married	Unemployed/Student/pensioner	B40 (<MYR4850)	No	No	No	Yes	Others	<4	Yes	4	3.75	1	2.5	0.09691	0	B40	Others	Others
Female	30	Urban	Malay	High	Single/ever married	Unemployed/Student/pensioner	B40 (<MYR4850)	No	No	No	Yes	Others	<4	Yes	5	4.75	2.5	4	0	0	B40	Others	Others
Female	23	Rural	Malay	High	Single/ever married	Unemployed/Student/pensioner	B40 (<MYR4850)	No	No	No	Yes	Others	4 or more	Yes	4.5	2.75	1	1	0.60206	0	B40	Others	Others
Female	48	Urban	Malay	High	Single/ever married	Unemployed/Student/pensioner	B40 (<MYR4850)	No	No	No	Yes	Others	<4	Yes	4.5	3.5	4.25	2.5	0.30103	0	B40	Others	Others
Male	41	Rural	Malay	High	Single/ever married	Unemployed/Student/pensioner	B40 (<MYR4850)	No	No	No	Yes	Others	4 or more	Yes	4.25	4.5	2.75	7	0.439333	0	B40	Others	Others
Female	25	Rural	Malay	High	Single/ever married	Unemployed/Student/pensioner	M40 (MYR 4850 - 10959)	No	No	No	No	Others	<4	Yes	5	3.25	2.25	3	0.477121	0.243038	Others	M40	Others
Male	30	Rural	Malay	High	Single/ever married	Unemployed/Student/pensioner	M40 (MYR 4850 - 10959)	No	No	No	Yes	Others	<4	Yes	3.5	3	2.5	4	0.39794	0.30103	Others	M40	Others
Female	19	Urban	Malay	High	Single/ever married	Unemployed/Student/pensioner	M40 (MYR 4850 - 10959)	No	No	No	Yes	Others	<4	Yes	4	2.5	2	1	0.30103	0	Others	M40	Others
Female	22	Rural	Malay	High	Single/ever married	Unemployed/Student/pensioner	T20 (>MYR10959)	No	No	No	Yes	Others	4 or more	Yes	5	2.5	1.75	3.75	0.477121	0.39794	Others	Others	T20
Female	20	Urban	Malay	High	Single/ever married	Unemployed/Student/pensioner	T20 (>MYR10959)	No	No	No	No	Others	<4	Yes	2	1.5	1.25	1	0	0	Others	Others	T20
Female	49	Urban	Malay	High	Single/ever married	Unemployed/Student/pensioner	B40 (<MYR4850)	No	No	No	Yes	Others	<4	Yes	3.75	3.75	1.75	4.25	0.352183	0.30103	B40	Others	Others
Female	22	Urban	Malay	High	Single/ever married	Unemployed/Student/pensioner	B40 (<MYR4850)	Yes	Yes	Yes	Yes	Others	4 or more	Yes	4.5	2.75	4	3.75	0.544068	0.60206	B40	Others	Others
Female	25	Rural	Malay	High	Single/ever married	Employed	B40 (<MYR4850)	No	No	Yes	Yes	Others	<4	Yes	3	3.5	2	1.5	0.511883	0	B40	Others	Others
Female	36	Rural	Malay	High	Single/ever married	Unemployed/Student/pensioner	B40 (<MYR4850)	No	No	Yes	Yes	Others	<4	Yes	3.25	4	2	2.5	0.176091	0	B40	Others	Others
Female	53	Rural	Malay	High	Single/ever married	Unemployed/Student/pensioner	M40 (MYR 4850 - 10959)	No	No	Yes	Yes	Others	<4	Yes	3	5	3.75	4	0.30103	0.39794	Others	M40	Others
Female	19	Urban	Malay	High	Single/ever married	Unemployed/Student/pensioner	M40 (MYR 4850 - 10959)	No	No	Yes	Yes	Others	4 or more	Yes	4.5	2.5	2.5	1.5	0.243038	0.477121	Others	M40	Others
Female	57	Urban	Malay	High	Single/ever married	Employed	T20 (>MYR10959)	No	No	Yes	Yes	Others	<4	Yes	4	2.5	1.75	1	0	0	Others	Others	T20
Female	24	Rural	Malay	High	Single/ever married	Unemployed/Student/pensioner	B40 (<MYR4850)	Yes	No	No	Yes	Others	4 or more	Yes	4.25	3	4.5	2.5	0.511883	0.39794	B40	Others	Others
Male	33	Rural	Malay	High	Single/ever married	Unemployed/Student/pensioner	B40 (<MYR4850)	No	Yes	No	Yes	Others	<4	Yes	1.75	2.5	1.75	1.25	0.39794	0.09691	B40	Others	Others
Female	22	Urban	Malay	High	Single/ever married	Unemployed/Student/pensioner	B40 (<MYR4850)	No	No	No	Yes	Others	<4	Yes	2.5	3	2	3.5	0.09691	0	B40	Others	Others
Female	18	Rural	Malay	High	Single/ever married	Unemployed/Student/pensioner	B40 (<MYR4850)	No	No	No	Yes	Others	<4	Yes	2.5	3.5	2.25	2.5	0.30103	0.09691	B40	Others	Others
Female	21	Urban	Malay	High	Single/ever married	Unemployed/Student/pensioner	B40 (<MYR4850)	No	No	No	Yes	Others	4 or more	Yes	4	4	1.25	4	0	0	B40	Others	Others
Male	36	Urban	Malay	High	Single/ever married	Unemployed/Student/pensioner	B40 (<MYR4850)	No	No	No	Yes	Others	4 or more	Yes	2.25	2.5	2	2	0.243038	0	B40	Others	Others
Female	22	Rural	Malay	High	Single/ever married	Employed	B40 (<MYR4850)	No	No	No	Yes	Others	4 or more	Yes	3	2.75	2.5	2.75	0.439333	0.30103	B40	Others	Others
Female	22	Urban	Malay	High	Single/ever married	Unemployed/Student/pensioner	B40 (<MYR4850)	No	No	No	Yes	Others	<4	Yes	3.75	3	1.75	2.75	0.243038	0.352183	B40	Others	Others
Female	25	Rural	Malay	High	Single/ever married	Unemployed/Student/pensioner	B40 (<MYR4850)	No	No	No	No	Others	4 or more	Yes	3.75	4.25	3	2	0	0.243038	B40	Others	Others
Male	23	Urban	Malay	High	Single/ever married	Unemployed/Student/pensioner	M40 (MYR 4850 - 10959)	No	No	No	Yes	Others	4 or more	Yes	2.75	3.75	4.75	3	0.477121	0.243038	Others	M40	Others
Female	19	Rural	Malay	High	Single/ever married	Unemployed/Student/pensioner	M40 (MYR 4850 - 10959)	No	No	No	Yes	Others	4 or more	Yes	4.75	3.25	2.25	1	0.09691	0	Others	M40	Others
Female	50	Rural	Malay	High	Single/ever married	Unemployed/Student/pensioner	M40 (MYR 4850 - 10959)	No	No	No	Yes	Others	<4	Yes	3.5	2.75	1	1	0	0.30103	Others	M40	Others
Male	37	Rural	Malay	High	Single/ever married	Unemployed/Student/pensioner	M40 (MYR 4850 - 10959)	No	No	No	Yes	Others	<4	Yes	3.5	5.5	6.25	3.5	0.39794	0	Others	M40	Others
Female	35	Rural	Malay	High	Single/ever married	Unemployed/Student/pensioner	M40 (MYR 4850 - 10959)	No	No	No	Yes	Others	<4	Yes	5.25	3.75	1	1	0.09691	0	Others	M40	Others
Female	21	Rural	Malay	High	Single/ever married	Unemployed/Student/pensioner	T20 (>MYR10959)	No	No	No	Yes	Others	4 or more	Yes	3	3	2.25	1.75	0.477121	0.243038	Others	Others	T20
Female	22	Urban	Malay	High	Single/ever married	Unemployed/Student/pensioner	T20 (>MYR10959)	No	No	No	Yes	Others	4 or more	Yes	1.75	2.5	1	1	0.574031	0	Others	Others	T20
Female	21	Rural	Malay	High	Single/ever married	Unemployed/Student/pensioner	B40 (<MYR4850)	No	No	No	Yes	Others	4 or more	No	3.25	2.5	1	1	0	0	B40	Others	Others
Female	25	Rural	Malay	High	Single/ever married	Unemployed/Student/pensioner	B40 (<MYR4850)	No	No	No	Yes	Respirator	4 or more	Yes	2.5	3.25	1.75	3	0.09691	0.09691	B40	Others	Others
Female	25	Urban	Malay	High	Single/ever married	Unemployed/Student/pensioner	M40 (MYR 4850 - 10959)	No	No	Yes	Yes	Respirator	<4	Yes	4.5	3	1.5	2	0.243038	0	Others	M40	Others
Female	29	Rural	Malay	High	Single/ever married	Unemployed/Student/pensioner	M40 (MYR 4850 - 10959)	No	No	Yes	Yes	Respirator	4 or more	Yes	3	2.25	1	3	0	0	Others	M40	Others
Female	22	Rural	Malay	High	Single/ever married	Unemployed/Student/pensioner	B40 (<MYR4850)	No	Yes	Yes	Yes	Respirator	4 or more	No	3	3.5	2.75	3	0	0	B40	Others	Others
Male	43	Urban	Malay	High	Single/ever married	Unemployed/Student/pensioner	B40 (<MYR4850)	No	No	No	Yes	Respirator	<4	Yes	4.25	3.5	2.25	1.5	0.09691	0	B40	Others	Others
Female	20	Rural	Malay	High	Single/ever married	Unemployed/Student/pensioner	B40 (<MYR4850)	No	No	No	Yes	Respirator	4 or more	Yes	3	3.75	1.5	1	0.30103	0	B40	Others	Others
Female	47	Urban	Malay	Low	Single/ever married	Unemployed/Student/pensioner	B40 (<MYR4850)	No	No	No	Yes	Respirator	<4	Yes	3	2.75	1	2	0	0	B40	Others	Others
Female	31	Rural	Malay	High	Single/ever married	Unemployed/Student/pensioner	B40 (<MYR4850)	No	No	No	Yes	Respirator	4 or more	Yes	4.5	3	3.25	1	0	0	B40	Others	Others
Male	45	Rural	Malay	Low	Single/ever married	Unemployed/Student/pensioner	M40 (MYR 4850 - 10959)	No	No	No	Yes	Respirator	4 or more	Yes	2.75	3.75	2	4.75	0	0.30103	Others	M40	Others
Female	38	Urban	Malay	High	Single/ever married	Unemployed/Student/pensioner	M40 (MYR 4850 - 10959)	No	No	No	Yes	Others	4 or more	No	4.5	2.75	5	3.5	0.09691	0	Others	M40	Others
Female	38	Urban	Malay	High	Single/ever married	Unemployed/Student/pensioner	B40 (<MYR4850)	Yes	Yes	Yes	Yes	Others	4 or more	Yes	5.25	4	2.75	2	0.30103	0.243038	B40	Others	Others
Female	22	Urban	Malay	High	Single/ever married	Unemployed/Student/pensioner	B40 (<MYR4850)	No	No	Yes	Yes	Others	4 or more	Yes	4.5	3.25	4.5	3	0.176091	0.09691	B40	Others	Others
Female	22	Rural	Malay	High	Single/ever married	Unemployed/Student/pensioner	B40 (<MYR4850)	No	No	Yes	Yes	Others	<4	Yes	2.75	4.25	3	1	0.176091	0	B40	Others	Others
Female	18	Rural	Malay	Low	Single/ever married	Unemployed/Student/pensioner	B40 (<MYR4850)	No	No	Yes	Yes	Others	<4	Yes	4	5	5	5	0.69897	0.69897	B40	Others	Others
Female	24	Urban	Malay	High	Single/ever married	Employed	M40 (MYR 4850 - 10959)	No	Yes	No	Yes	Others	4 or more	Yes	2.75	3	2.75	1.75	0.39794	0	Others	M40	Others
Female	20	Rural	Malay	Low	Single/ever married	Unemployed/Student/pensioner	B40 (<MYR4850)	No	No	No	Yes	Others	<4	Yes	3.25	4.25	2.25	4.5	0.30103	0.243038	B40	Others	Others
Male	35	Urban	Malay	High	Single/ever married	Unemployed/Student/pensioner	B40 (<MYR4850)	No	No	No	Yes	Others	4 or more	Yes	5	2.75	1.5	3.25	0.30103	0	B40	Others	Others
Female	45	Urban	Malay	Low	Single/ever married	Unemployed/Student/pensioner	B40 (<MYR4850)	No	No	No	Yes	Others	<4	Yes	3.5	3.25	3.75	5	0.30103	0.544068	B40	Others	Others
Female	18	Rural	Malay	High	Single/ever married	Unemployed/Student/pensioner	B40 (<MYR4850)	No	No	No	No	Others	4 or more	Yes	2.5	2.25	6.5	2.25	0	0.720159	B40	Others	Others
Male	50	Urban	Malay	High	Single/ever married	Employed	B40 (<MYR4850)	No	No	No	Yes	Others	4 or more	Yes	2.25	3	1.75	2	0.30103	0	B40	Others	Others
Female	45	Rural	Malay	High	Single/ever married	Unemployed/Student/pensioner	M40 (MYR 4850 - 10959)	No	No	No	No	Others	<4	Yes	4	3	2.75	3.5	0.243038	0	Others	M40	Others
Male	21	Urban	Malay	High	Single/ever married	Unemployed/Student/pensioner	M40 (MYR 4850 - 10959)	No	No	No	Yes	Others	<4	Yes	3.5	2.75	1.25	1.25	0.30103	0	Others	M40	Others
Female	18	Rural	Malay	High	Single/ever married	Unemployed/Student/pensioner	M40 (MYR 4850 - 10959)	No	No	No	No	Others	<4	Yes	1.75	3.75	1.75	2.5	0.09691	0	Others	M40	Others
Female	18	Rural	Malay	High	Single/ever married	Unemployed/Student/pensioner	M40 (MYR 4850 - 10959)	No	No	No	Yes	Others	<4	Yes	3.75	4	4.25	3	0.759668	0.653213	Others	M40	Others
Female	28	Rural	Malay	High	Single/ever married	Unemployed/Student/pensioner	M40 (MYR 4850 - 10959)	No	No	No	Yes	Others	<4	Yes	3.5	4.25	2.5	2	0.352183	0.352183	Others	M40	Others
Male	22	Urban	Malay	High	Single/ever married	Unemployed/Student/pensioner	B40 (<MYR4850)	No	No	No	Yes	Others	<4	No	3.5	3.25	2.5	1	0.39794	0.30103	B40	Others	Others
Male	47	Rural	Malay	High	Single/ever married	Employed	M40 (MYR 4850 - 10959)	No	No	No	Yes	Others	<4	No	4	4	2.25	1	0.439333	0	Others	M40	Others
Female	18	Urban	Malay	High	Single/ever married	Unemployed/Student/pensioner	T20 (>MYR10959)	No	No	No	Yes	Others	<4	No	3.25	3.25	3	2.5	0.39794	0.30103	Others	Others	T20
Female	24	Urban	Malay	High	Single/ever married	Unemployed/Student/pensioner	B40 (<MYR4850)	Yes	No	Yes	Yes	Others	4 or more	Yes	3	2.5	1	2.5	0	0	B40	Others	Others
Male	35	Urban	Malay	High	Single/ever married	Unemployed/Student/pensioner	B40 (<MYR4850)	No	Yes	Yes	Yes	Others	<4	Yes	3.75	2.5	1	1	0	0	B40	Others	Others
Female	25	Urban	Malay	High	Single/ever married	Unemployed/Student/pensioner	M40 (MYR 4850 - 10959)	No	Yes	Yes	Yes	Others	<4	Yes	2	3	2.5	2	0.30103	0.30103	Others	M40	Others
Female	21	Urban	Malay	High	Single/ever married	Unemployed/Student/pensioner	B40 (<MYR4850)	No	No	Yes	Yes	Others	<4	Yes	2	4.75	1	2.75	0.176091	0	B40	Others	Others
Female	22	Urban	Malay	High	Single/ever married	Unemployed/Student/pensioner	B40 (<MYR4850)	No	No	Yes	No	Others	4 or more	Yes	2	3	2	2	0.243038	0.511883	B40	Others	Others
Male	31	Urban	Malay	High	Single/ever married	Unemployed/Student/pensioner	B40 (<MYR4850)	No	No	Yes	Yes	Others	4 or more	Yes	3.25	4	2	2	0.477121	0.30103	B40	Others	Others
Male	18	Urban	Malay	High	Single/ever married	Employed	T20 (>MYR10959)	No	No	Yes	Yes	Others	<4	Yes	2.25	3	2	3	0.30103	0.243038	Others	Others	T20
Female	71	Urban	Malay	High	Single/ever married	Unemployed/Student/pensioner	B40 (<MYR4850)	Yes	Yes	No	Yes	Others	4 or more	Yes	2.75	2.75	2	2	0.176091	0.30103	B40	Others	Others
Female	18	Rural	Malay	High	Single/ever married	Unemployed/Student/pensioner	B40 (<MYR4850)	No	Yes	No	Yes	Others	4 or more	Yes	2	2.5	1	1	0.243038	0	B40	Others	Others
Male	36	Urban	Malay	High	Single/ever married	Unemployed/Student/pensioner	B40 (<MYR4850)	No	Yes	No	Yes	Others	4 or more	Yes	3	2.5	1	1	0	0	B40	Others	Others
Male	35	Rural	Malay	High	Single/ever married	Employed	B40 (<MYR4850)	No	No	No	Yes	Others	4 or more	Yes	3	3	2.75	3.75	0.176091	0	B40	Others	Others
Male	22	Urban	Malay	High	Single/ever married	Unemployed/Student/pensioner	B40 (<MYR4850)	No	No	No	Yes	Others	4 or more	Yes	2.75	3	2	2	0.30103	0.30103	B40	Others	Others
Male	46	Urban	Malay	Low	Single/ever married	Unemployed/Student/pensioner	B40 (<MYR4850)	No	No	No	Yes	Others	4 or more	Yes	4.5	2	1.25	1	0.30103	0	B40	Others	Others
Female	24	Urban	Malay	High	Single/ever married	Unemployed/Student/pensioner	B40 (<MYR4850)	No	No	No	Yes	Others	<4	Yes	2.25	2.25	1	1	0	0	B40	Others	Others
Female	23	Urban	Malay	High	Single/ever married	Unemployed/Student/pensioner	B40 (<MYR4850)	No	No	No	Yes	Others	<4	Yes	2	3	2	2	0.09691	0.30103	B40	Others	Others
Female	18	Rural	Malay	High	Single/ever married	Unemployed/Student/pensioner	B40 (<MYR4850)	No	No	No	Yes	Others	<4	Yes	2.25	3	1.75	2.25	0.09691	0.09691	B40	Others	Others
Female	33	Urban	Malay	High	Single/ever married	Unemployed/Student/pensioner	B40 (<MYR4850)	No	No	No	Yes	Others	<4	Yes	2	4	2	2	0.30103	0.30103	B40	Others	Others
Female	18	Urban	Malay	High	Single/ever married	Unemployed/Student/pensioner	B40 (<MYR4850)	No	No	No	Yes	Others	<4	Yes	2	2.5	1.25	1	0	0	B40	Others	Others
Female	19	Rural	Malay	High	Single/ever married	Unemployed/Student/pensioner	B40 (<MYR4850)	No	No	No	No	Others	4 or more	Yes	2	3	2	3	0.30103	0.30103	B40	Others	Others
Female	23	Urban	Malay	High	Single/ever married	Unemployed/Student/pensioner	B40 (<MYR4850)	No	No	No	Yes	Others	4 or more	Yes	3.75	3	3	2	0.30103	0.30103	B40	Others	Others
Female	22	Rural	Malay	High	Single/ever married	Unemployed/Student/pensioner	B40 (<MYR4850)	No	No	No	Yes	Others	<4	Yes	3.5	4	1	1	0.39794	0	B40	Others	Others
Female	43	Urban	Malay	High	Single/ever married	Unemployed/Student/pensioner	B40 (<MYR4850)	No	No	No	Yes	Others	<4	Yes	2	2.75	1	1	0	0	B40	Others	Others
Female	24	Rural	Malay	High	Single/ever married	Unemployed/Student/pensioner	B40 (<MYR4850)	No	No	No	Yes	Others	<4	Yes	3	3	1	3	0	0	B40	Others	Others
Female	19	Rural	Malay	High	Single/ever married	Employed	B40 (<MYR4850)	No	No	No	Yes	Others	4 or more	Yes	2	1.75	1.5	1	0	0	B40	Others	Others
Female	31	Rural	Malay	High	Single/ever married	Employed	B40 (<MYR4850)	No	No	No	Yes	Others	4 or more	Yes	2.75	2.5	1.75	2	0	0	B40	Others	Others
Female	22	Urban	Malay	Low	Single/ever married	Employed	B40 (<MYR4850)	No	No	No	Yes	Others	4 or more	Yes	2	3.25	2	2	0.30103	0.30103	B40	Others	Others
Female	37	Rural	Malay	High	Single/ever married	Employed	B40 (<MYR4850)	No	No	No	Yes	Others	<4	Yes	2	4	2.5	2	0.352183	0.30103	B40	Others	Others
Female	18	Urban	Malay	High	Single/ever married	Unemployed/Student/pensioner	M40 (MYR 4850 - 10959)	No	No	No	Yes	Others	<4	Yes	2.5	4.25	1.25	2.5	0.439333	0	Others	M40	Others
Male	38	Urban	Malay	High	Single/ever married	Employed	M40 (MYR 4850 - 10959)	No	No	No	Yes	Others	<4	Yes	3.25	3	1.75	2.25	0.176091	0	Others	M40	Others
Female	18	Rural	Malay	High	Single/ever married	Unemployed/Student/pensioner	M40 (MYR 4850 - 10959)	No	No	No	Yes	Others	<4	Yes	3.5	4	2.5	3.25	0	0.09691	Others	M40	Others
Female	28	Urban	Malay	High	Single/ever married	Employed	M40 (MYR 4850 - 10959)	No	No	No	Yes	Others	4 or more	Yes	2.75	2.75	2.25	2.25	0	0	Others	M40	Others
Female	21	Rural	Malay	High	Single/ever married	Unemployed/Student/pensioner	M40 (MYR 4850 - 10959)	No	No	No	Yes	Others	4 or more	Yes	3.25	3.75	1.75	1	0.243038	0	Others	M40	Others
Male	18	Urban	Malay	High	Single/ever married	Unemployed/Student/pensioner	M40 (MYR 4850 - 10959)	No	No	No	Yes	Others	<4	Yes	1.75	4	2	4.25	0.477121	0	Others	M40	Others
Female	18	Rural	Malay	High	Single/ever married	Unemployed/Student/pensioner	M40 (MYR 4850 - 10959)	No	No	No	Yes	Others	4 or more	Yes	3.5	3	2.5	2	0.39794	0.30103	Others	M40	Others
Female	22	Urban	Malay	High	Single/ever married	Unemployed/Student/pensioner	M40 (MYR 4850 - 10959)	No	No	No	Yes	Others	<4	Yes	2	3.5	2	4	0.477121	0.30103	Others	M40	Others
Female	23	Rural	Malay	Low	Single/ever married	Unemployed/Student/pensioner	M40 (MYR 4850 - 10959)	No	No	No	Yes	Others	<4	Yes	3.5	3.5	1.75	1.5	0.439333	0.09691	Others	M40	Others
Female	34	Rural	Malay	Low	Single/ever married	Unemployed/Student/pensioner	M40 (MYR 4850 - 10959)	No	No	No	Yes	Others	<4	Yes	3.75	3.5	3	3	0.39794	0.477121	Others	M40	Others
Female	18	Urban	Malay	High	Single/ever married	Unemployed/Student/pensioner	T20 (>MYR10959)	No	No	No	Yes	Others	4 or more	Yes	2	3	2	2	0.30103	0.30103	Others	Others	T20
Female	18	Rural	Malay	High	Single/ever married	Unemployed/Student/pensioner	T20 (>MYR10959)	No	No	No	Yes	Others	<4	Yes	2.25	2.5	1	2.25	0	0.477121	Others	Others	T20
Female	49	Rural	Malay	High	Single/ever married	Unemployed/Student/pensioner	T20 (>MYR10959)	No	No	No	Yes	Others	4 or more	Yes	1.75	3	1	1	0	0.09691	Others	Others	T20
Female	21	Urban	Malay	Low	Single/ever married	Unemployed/Student/pensioner	B40 (<MYR4850)	No	No	No	Yes	Others	4 or more	No	2.25	3.5	2.5	2.5	0.574031	0	B40	Others	Others
Male	37	Urban	Malay	High	Single/ever married	Unemployed/Student/pensioner	M40 (MYR 4850 - 10959)	No	Yes	Yes	Yes	Respirator	4 or more	Yes	4	3	3.75	2	0.30103	0.30103	Others	M40	Others
Male	28	Rural	Malay	High	Single/ever married	Unemployed/Student/pensioner	B40 (<MYR4850)	No	No	Yes	Yes	Respirator	<4	Yes	3.5	3.75	1.5	3.5	0	0	B40	Others	Others
Female	50	Rural	Non Malay	High	Single/ever married	Unemployed/Student/pensioner	B40 (<MYR4850)	No	No	Yes	Yes	Respirator	4 or more	Yes	1.75	2	1.75	1	0	0	B40	Others	Others
Male	49	Rural	Malay	High	Single/ever married	Unemployed/Student/pensioner	M40 (MYR 4850 - 10959)	Yes	No	No	Yes	Respirator	<4	Yes	2	2.75	1	2	0.09691	0	Others	M40	Others
Female	23	Urban	Malay	High	Single/ever married	Unemployed/Student/pensioner	B40 (<MYR4850)	No	No	No	Yes	Respirator	<4	Yes	1.75	2.5	1	1	0	0	B40	Others	Others
Female	51	Urban	Malay	High	Single/ever married	Unemployed/Student/pensioner	B40 (<MYR4850)	No	No	No	Yes	Respirator	4 or more	Yes	3.5	3	1	1	0	0	B40	Others	Others
Male	46	Urban	Malay	High	Single/ever married	Employed	B40 (<MYR4850)	No	No	No	No	Respirator	4 or more	Yes	1.75	2.5	1	1	0.477121	0	B40	Others	Others
Female	22	Urban	Malay	Low	Single/ever married	Unemployed/Student/pensioner	M40 (MYR 4850 - 10959)	No	No	No	Yes	Respirator	<4	Yes	3	2.5	1.25	1	0.30103	0	Others	M40	Others
Male	56	Rural	Malay	High	Single/ever married	Unemployed/Student/pensioner	M40 (MYR 4850 - 10959)	No	No	No	Yes	Respirator	4 or more	Yes	3	2.75	1	1	0.176091	0	Others	M40	Others
Female	35	Urban	Malay	High	Single/ever married	Unemployed/Student/pensioner	M40 (MYR 4850 - 10959)	No	No	No	Yes	Respirator	<4	Yes	2	3.5	2.75	2	0.176091	0.30103	Others	M40	Others
Female	45	Urban	Malay	Low	Single/ever married	Unemployed/Student/pensioner	T20 (>MYR10959)	No	No	No	Yes	Respirator	<4	Yes	3	4	1.75	4.25	0.09691	0.30103	Others	Others	T20
Female	33	Urban	Malay	High	Single/ever married	Unemployed/Student/pensioner	M40 (MYR 4850 - 10959)	Yes	No	Yes	Yes	Others	<4	Yes	2.25	3.5	2.25	2.5	0.352183	0.30103	Others	M40	Others
Male	19	Urban	Malay	High	Single/ever married	Employed	B40 (<MYR4850)	No	No	Yes	Yes	Others	4 or more	Yes	1.75	2	1	1	0.09691	0	B40	Others	Others
Female	25	Rural	Malay	High	Single/ever married	Employed	B40 (<MYR4850)	No	No	Yes	Yes	Others	4 or more	Yes	2.25	2.5	2.5	4	0.176091	0	B40	Others	Others
Male	18	Urban	Malay	High	Single/ever married	Unemployed/Student/pensioner	B40 (<MYR4850)	No	No	Yes	Yes	Others	4 or more	Yes	1.75	1.75	1.75	2.5	0.30103	0	B40	Others	Others
Female	37	Urban	Malay	High	Single/ever married	Unemployed/Student/pensioner	B40 (<MYR4850)	No	No	Yes	Yes	Others	<4	Yes	3	4.25	1.5	1	0	0	B40	Others	Others
Female	25	Urban	Malay	High	Single/ever married	Unemployed/Student/pensioner	B40 (<MYR4850)	No	No	Yes	Yes	Others	4 or more	Yes	2.5	3.25	2.5	1	0.176091	0	B40	Others	Others
Female	21	Urban	Malay	High	Single/ever married	Employed	M40 (MYR 4850 - 10959)	No	No	Yes	Yes	Others	4 or more	Yes	4.5	3.75	3.5	4.5	0.69897	0.477121	Others	M40	Others
Male	50	Urban	Malay	High	Single/ever married	Unemployed/Student/pensioner	T20 (>MYR10959)	No	No	Yes	Yes	Others	4 or more	Yes	2.5	3	1.5	2.75	0	0	Others	Others	T20
Female	24	Rural	Malay	High	Single/ever married	Unemployed/Student/pensioner	B40 (<MYR4850)	Yes	No	No	Yes	Others	4 or more	Yes	2.25	2.75	2.5	5.5	0.39794	0	B40	Others	Others
Female	20	Rural	Malay	High	Single/ever married	Employed	B40 (<MYR4850)	No	Yes	No	Yes	Others	<4	Yes	3.25	3.5	2.75	2	0.30103	0.30103	B40	Others	Others
Female	19	Urban	Malay	High	Single/ever married	Unemployed/Student/pensioner	B40 (<MYR4850)	No	Yes	No	Yes	Others	<4	Yes	2	2.5	1.25	1	0.09691	0	B40	Others	Others
Female	28	Urban	Malay	High	Single/ever married	Employed	M40 (MYR 4850 - 10959)	No	Yes	No	Yes	Others	4 or more	Yes	2	3	3	2	0.30103	0.30103	Others	M40	Others
Male	31	Urban	Malay	Low	Single/ever married	Unemployed/Student/pensioner	B40 (<MYR4850)	No	No	No	Yes	Others	4 or more	Yes	3.5	3.75	2.25	2.75	0.352183	0.30103	B40	Others	Others
Male	56	Urban	Malay	High	Single/ever married	Unemployed/Student/pensioner	B40 (<MYR4850)	No	No	No	Yes	Others	<4	Yes	1.5	4	1	1	0	0	B40	Others	Others
Female	18	Rural	Malay	High	Single/ever married	Unemployed/Student/pensioner	B40 (<MYR4850)	No	No	No	Yes	Others	<4	Yes	2	3.25	1.25	2	0.544068	0	B40	Others	Others
Female	19	Rural	Malay	Low	Single/ever married	Unemployed/Student/pensioner	B40 (<MYR4850)	No	No	No	Yes	Others	<4	Yes	2	2	3.75	2	0.30103	0.30103	B40	Others	Others
Female	22	Urban	Malay	Low	Single/ever married	Unemployed/Student/pensioner	B40 (<MYR4850)	No	No	No	Yes	Others	4 or more	Yes	2	3.25	1.5	4	0.30103	0.30103	B40	Others	Others
Female	21	Rural	Malay	High	Single/ever married	Unemployed/Student/pensioner	B40 (<MYR4850)	No	No	No	Yes	Others	4 or more	Yes	3.25	4.25	2	4	0.243038	0.30103	B40	Others	Others
Female	18	Urban	Malay	High	Single/ever married	Unemployed/Student/pensioner	B40 (<MYR4850)	No	No	No	Yes	Others	<4	Yes	3.5	6	6	4	0.60206	0.778151	B40	Others	Others
Female	46	Urban	Malay	High	Single/ever married	Unemployed/Student/pensioner	B40 (<MYR4850)	No	No	No	Yes	Others	<4	Yes	1.75	2.25	1	1.5	0.09691	0	B40	Others	Others
Female	24	Urban	Malay	High	Single/ever married	Unemployed/Student/pensioner	B40 (<MYR4850)	No	No	No	Yes	Others	4 or more	Yes	2	2.75	1	2.5	0	0	B40	Others	Others
Male	23	Rural	Malay	High	Single/ever married	Employed	B40 (<MYR4850)	No	No	No	Yes	Others	4 or more	Yes	2	3	2	2.25	0.30103	0.30103	B40	Others	Others
Female	23	Urban	Malay	High	Single/ever married	Employed	B40 (<MYR4850)	No	No	No	Yes	Others	<4	Yes	3.5	3.5	2.75	2.75	0.352183	0.30103	B40	Others	Others
Male	35	Urban	Malay	High	Single/ever married	Unemployed/Student/pensioner	M40 (MYR 4850 - 10959)	No	No	No	Yes	Others	<4	Yes	2.75	3.25	1	1	0	0	Others	M40	Others
Female	32	Urban	Malay	High	Single/ever married	Unemployed/Student/pensioner	M40 (MYR 4850 - 10959)	No	No	No	Yes	Others	<4	Yes	1.75	3.25	4.5	3.5	0.39794	0.30103	Others	M40	Others
Male	25	Rural	Malay	High	Single/ever married	Unemployed/Student/pensioner	M40 (MYR 4850 - 10959)	No	No	No	Yes	Others	<4	Yes	3.75	4.25	1.5	2	0.439333	0.243038	Others	M40	Others
Female	22	Urban	Malay	High	Single/ever married	Unemployed/Student/pensioner	M40 (MYR 4850 - 10959)	No	No	No	Yes	Others	<4	Yes	2.5	3.25	1.75	2	0.39794	0.30103	Others	M40	Others
Male	19	Urban	Malay	High	Single/ever married	Unemployed/Student/pensioner	M40 (MYR 4850 - 10959)	No	No	No	Yes	Others	4 or more	Yes	3.5	3.25	2.75	3	0.243038	0.352183	Others	M40	Others
Female	22	Urban	Malay	Low	Single/ever married	Unemployed/Student/pensioner	M40 (MYR 4850 - 10959)	No	No	No	Yes	Others	4 or more	Yes	3.75	3.5	3.5	4	0	0.30103	Others	M40	Others
Female	18	Rural	Malay	High	Single/ever married	Unemployed/Student/pensioner	M40 (MYR 4850 - 10959)	No	No	No	Yes	Others	4 or more	Yes	2.75	4	2.5	2	0.09691	0.30103	Others	M40	Others
Male	62	Rural	Malay	High	Single/ever married	Employed	M40 (MYR 4850 - 10959)	No	No	No	Yes	Others	<4	Yes	1.5	2.25	1.75	2	0.243038	0	Others	M40	Others
Female	21	Rural	Malay	High	Single/ever married	Unemployed/Student/pensioner	M40 (MYR 4850 - 10959)	No	No	No	Yes	Others	<4	Yes	3.25	2.75	3	4	0.439333	0.30103	Others	M40	Others
Female	20	Urban	Non Malay	High	Single/ever married	Unemployed/Student/pensioner	M40 (MYR 4850 - 10959)	No	No	No	Yes	Others	4 or more	Yes	2	3	1.5	1.75	0.176091	0	Others	M40	Others
Female	25	Urban	Malay	High	Single/ever married	Unemployed/Student/pensioner	M40 (MYR 4850 - 10959)	No	No	No	Yes	Others	<4	Yes	2.75	3	2	2	0.30103	0.30103	Others	M40	Others
Female	24	Rural	Malay	High	Single/ever married	Unemployed/Student/pensioner	T20 (>MYR10959)	No	No	No	Yes	Others	<4	Yes	2.75	3.25	2	2	0.243038	0	Others	Others	T20
Female	33	Urban	Malay	High	Single/ever married	Unemployed/Student/pensioner	T20 (>MYR10959)	No	No	No	Yes	Others	4 or more	Yes	2.75	2.25	1	2	0	0	Others	Others	T20
Female	49	Rural	Malay	High	Single/ever married	Employed	B40 (<MYR4850)	No	Yes	No	Yes	Others	4 or more	No	2	2.75	1.75	2.5	0.69897	0.30103	B40	Others	Others
Female	24	Rural	Malay	High	Single/ever married	Unemployed/Student/pensioner	B40 (<MYR4850)	No	No	No	Yes	Others	<4	No	2	3.5	2	2.75	0.30103	0.30103	B40	Others	Others
Female	35	Urban	Malay	High	Single/ever married	Employed	B40 (<MYR4850)	Yes	No	Yes	Yes	Others	4 or more	Yes	2.5	2.5	1	1	0	0	B40	Others	Others
Male	23	Urban	Malay	High	Single/ever married	Employed	B40 (<MYR4850)	Yes	Yes	Yes	Yes	Others	4 or more	No	3	2.5	1	1.75	0	0	B40	Others	Others
Female	41	Urban	Malay	High	Single/ever married	Unemployed/Student/pensioner	M40 (MYR 4850 - 10959)	No	No	Yes	Yes	Others	4 or more	Yes	1	1	1	1	0	0	Others	M40	Others
Female	21	Urban	Malay	High	Single/ever married	Unemployed/Student/pensioner	B40 (<MYR4850)	No	No	No	Yes	Others	4 or more	Yes	2.5	3	1	2.5	0	0	B40	Others	Others
Female	56	Urban	Malay	High	Single/ever married	Unemployed/Student/pensioner	B40 (<MYR4850)	No	No	No	Yes	Others	<4	Yes	1	2.5	1	1	0	0	B40	Others	Others
Male	35	Urban	Malay	High	Single/ever married	Unemployed/Student/pensioner	B40 (<MYR4850)	No	No	No	Yes	Others	4 or more	Yes	3	2.5	1	2.25	0.09691	0	B40	Others	Others
Female	18	Rural	Malay	High	Single/ever married	Unemployed/Student/pensioner	B40 (<MYR4850)	No	No	No	Yes	Others	4 or more	Yes	1.5	3	2	1.5	0	0.243038	B40	Others	Others
Male	34	Urban	Malay	High	Single/ever married	Unemployed/Student/pensioner	M40 (MYR 4850 - 10959)	No	No	No	Yes	Others	<4	Yes	1.5	2.5	1	1	0.09691	0	Others	M40	Others
Female	33	Urban	Malay	High	Single/ever married	Unemployed/Student/pensioner	M40 (MYR 4850 - 10959)	No	No	No	Yes	Others	4 or more	Yes	3	2.5	1	1	0	0	Others	M40	Others
Male	31	Rural	Malay	High	Single/ever married	Employed	M40 (MYR 4850 - 10959)	No	No	No	Yes	Others	4 or more	Yes	1	2.75	1	1	0	0	Others	M40	Others
Male	21	Rural	Malay	High	Single/ever married	Unemployed/Student/pensioner	T20 (>MYR10959)	No	No	No	Yes	Others	<4	Yes	3	3.5	1.75	1	0	0	Others	Others	T20
Female	23	Urban	Malay	High	Single/ever married	Unemployed/Student/pensioner	T20 (>MYR10959)	No	No	No	No	Others	<4	Yes	1.75	2.5	1.25	2.5	0	0	Others	Others	T20
Female	26	Urban	Malay	High	Single/ever married	Employed	B40 (<MYR4850)	No	Yes	Yes	Yes	Respirator	4 or more	Yes	1.5	4.5	3.25	4.75	0.653213	0.243038	B40	Others	Others
Female	20	Urban	Non Malay	Low	Single/ever married	Unemployed/Student/pensioner	B40 (<MYR4850)	No	Yes	No	Yes	Respirator	<4	Yes	1.5	2.5	1	1.5	0	0	B40	Others	Others
Female	26	Urban	Malay	High	Single/ever married	Employed	B40 (<MYR4850)	No	No	No	Yes	Respirator	4 or more	Yes	1	2.5	1	1	0	0	B40	Others	Others
Male	21	Urban	Malay	High	Single/ever married	Unemployed/Student/pensioner	B40 (<MYR4850)	No	No	No	Yes	Respirator	4 or more	Yes	2.5	2.5	1.5	3	0	0.09691	B40	Others	Others
Female	18	Rural	Malay	High	Single/ever married	Unemployed/Student/pensioner	M40 (MYR 4850 - 10959)	No	No	No	No	Respirator	4 or more	Yes	1	2.5	1	1	0	0	Others	M40	Others
Female	20	Urban	Non Malay	High	Single/ever married	Employed	M40 (MYR 4850 - 10959)	No	No	No	Yes	Respirator	4 or more	Yes	1.25	2.5	1	2	0	0	Others	M40	Others
Female	52	Urban	Malay	High	Single/ever married	Employed	B40 (<MYR4850)	No	No	Yes	Yes	Others	4 or more	No	1.5	2.75	1.5	1.25	0.243038	0.243038	B40	Others	Others
Female	28	Urban	Malay	High	Single/ever married	Unemployed/Student/pensioner	B40 (<MYR4850)	No	No	No	Yes	Others	4 or more	Yes	1	2.5	1	1	0	0	B40	Others	Others
Male	51	Urban	Malay	Low	Single/ever married	Unemployed/Student/pensioner	B40 (<MYR4850)	Yes	No	Yes	Yes	Others	4 or more	Yes	1	2.5	1	3.25	0.352183	0	B40	Others	Others
Male	38	Urban	Malay	High	Single/ever married	Unemployed/Student/pensioner	B40 (<MYR4850)	Yes	No	Yes	Yes	Others	4 or more	Yes	2	2	1.25	1	0	0	B40	Others	Others
Female	28	Urban	Malay	High	Single/ever married	Unemployed/Student/pensioner	B40 (<MYR4850)	Yes	No	Yes	Yes	Others	<4	Yes	2	2.5	1.5	1	0.39794	0	B40	Others	Others
Female	19	Urban	Malay	High	Single/ever married	Employed	B40 (<MYR4850)	No	Yes	Yes	Yes	Others	4 or more	Yes	3	2.5	1	1	0	0	B40	Others	Others
Female	19	Urban	Malay	High	Single/ever married	Unemployed/Student/pensioner	B40 (<MYR4850)	No	No	Yes	Yes	Others	<4	Yes	2.25	2.5	1	2.75	0	0	B40	Others	Others
Male	19	Rural	Malay	High	Single/ever married	Employed	M40 (MYR 4850 - 10959)	No	No	Yes	Yes	Others	4 or more	Yes	1	3.25	1	1	0.09691	0	Others	M40	Others
Female	18	Urban	Malay	High	Single/ever married	Unemployed/Student/pensioner	M40 (MYR 4850 - 10959)	No	No	Yes	Yes	Others	4 or more	Yes	4.75	3.75	1.25	1	0.176091	0	Others	M40	Others
Female	22	Urban	Malay	High	Single/ever married	Unemployed/Student/pensioner	M40 (MYR 4850 - 10959)	No	No	Yes	Yes	Others	<4	Yes	2.75	2	1.75	2.25	0	0	Others	M40	Others
Female	19	Rural	Malay	High	Single/ever married	Employed	B40 (<MYR4850)	Yes	No	No	Yes	Others	4 or more	Yes	3	2.75	1	1	0	0	B40	Others	Others
Female	51	Urban	Malay	High	Single/ever married	Unemployed/Student/pensioner	B40 (<MYR4850)	No	Yes	No	Yes	Others	<4	Yes	2.75	2.5	1.75	1.25	0.176091	0.574031	B40	Others	Others
Female	20	Urban	Malay	High	Single/ever married	Unemployed/Student/pensioner	B40 (<MYR4850)	No	No	No	Yes	Others	4 or more	Yes	1.5	3.5	6	4	0.79588	0.511883	B40	Others	Others
Female	49	Urban	Malay	High	Single/ever married	Unemployed/Student/pensioner	B40 (<MYR4850)	No	No	No	Yes	Others	<4	Yes	1	2.5	2.25	2.5	0.09691	0	B40	Others	Others
Female	29	Urban	Malay	High	Single/ever married	Employed	B40 (<MYR4850)	No	No	No	Yes	Others	<4	Yes	2.5	3.5	1.5	2.75	0.243038	0	B40	Others	Others
Female	40	Urban	Malay	High	Single/ever married	Unemployed/Student/pensioner	B40 (<MYR4850)	No	No	No	Yes	Others	<4	Yes	1	2.5	1	4	0	0	B40	Others	Others
Male	55	Rural	Malay	Low	Single/ever married	Unemployed/Student/pensioner	B40 (<MYR4850)	No	No	No	No	Others	<4	Yes	1.5	2.25	1.25	1	0.176091	0	B40	Others	Others
Female	18	Rural	Malay	High	Single/ever married	Employed	B40 (<MYR4850)	No	No	No	Yes	Others	4 or more	Yes	3	2.5	1	2.5	0.30103	0	B40	Others	Others
Female	24	Urban	Non Malay	High	Single/ever married	Unemployed/Student/pensioner	B40 (<MYR4850)	No	No	No	Yes	Others	<4	Yes	1	3.75	2	1	0.176091	0	B40	Others	Others
Female	24	Urban	Malay	High	Single/ever married	Employed	M40 (MYR 4850 - 10959)	No	No	No	Yes	Others	4 or more	Yes	1	2.5	1	1	0	0	Others	M40	Others
Female	34	Urban	Malay	High	Single/ever married	Unemployed/Student/pensioner	M40 (MYR 4850 - 10959)	No	No	No	Yes	Others	4 or more	Yes	1	2.5	1	1	0	0	Others	M40	Others
Female	50	Urban	Malay	Low	Single/ever married	Employed	M40 (MYR 4850 - 10959)	No	No	No	No	Others	<4	Yes	1.75	2	1	2.5	0	0	Others	M40	Others
Female	34	Urban	Malay	High	Single/ever married	Employed	T20 (>MYR10959)	No	No	No	Yes	Others	<4	Yes	1.25	2.5	1.25	2.5	0.30103	0	Others	Others	T20
Female	49	Rural	Malay	High	Single/ever married	Unemployed/Student/pensioner	T20 (>MYR10959)	No	No	No	No	Others	4 or more	Yes	1	2.5	1	1	0	0	Others	Others	T20
Female	30	Urban	Malay	High	Single/ever married	Unemployed/Student/pensioner	T20 (>MYR10959)	No	No	No	Yes	Others	<4	Yes	2.75	2.25	1.75	1.75	0	0	Others	Others	T20
Male	18	Urban	Malay	High	Single/ever married	Unemployed/Student/pensioner	B40 (<MYR4850)	No	No	No	Yes	Others	4 or more	No	1	2.75	2.75	2	0.30103	0.30103	B40	Others	Others
Male	23	Rural	Malay	High	Single/ever married	Unemployed/Student/pensioner	T20 (>MYR10959)	No	No	No	Yes	Others	<4	No	1	1.25	1.5	1	0.09691	0	Others	Others	T20
Male	30	Rural	Malay	High	Married	Employed	T20 (>MYR10959)	No	No	No	No	Others	<4	Yes	7	5.5	7	7	0.60206	0.845098	Others	Others	T20
Female	33	Urban	Malay	High	Married	Employed	T20 (>MYR10959)	No	No	Yes	Yes	Others	4 or more	Yes	7	3.25	2	4	0.30103	0	Others	Others	T20
Female	26	Urban	Malay	High	Married	Employed	T20 (>MYR10959)	No	No	Yes	Yes	Others	4 or more	Yes	6.5	5	4.75	6.5	0.352183	0.439333	Others	Others	T20
Male	39	Rural	Malay	Low	Married	Employed	B40 (<MYR4850)	No	No	No	Yes	Others	4 or more	Yes	7	5.5	6.25	3.75	0.30103	0.676694	B40	Others	Others
Male	46	Urban	Malay	High	Married	Employed	B40 (<MYR4850)	No	No	No	Yes	Others	<4	Yes	6.75	5	3.75	2.75	0.243038	0.30103	B40	Others	Others
Female	37	Urban	Malay	High	Married	Employed	M40 (MYR 4850 - 10959)	No	No	No	Yes	Others	4 or more	Yes	6	5	4.5	5.25	0.09691	0.243038	Others	M40	Others
Female	34	Urban	Malay	High	Married	Employed	M40 (MYR 4850 - 10959)	No	No	No	Yes	Others	4 or more	Yes	6.75	4.75	5.75	4	0.352183	0.439333	Others	M40	Others
Female	30	Urban	Malay	High	Married	Employed	M40 (MYR 4850 - 10959)	No	No	No	Yes	Others	4 or more	Yes	7	5.5	6.75	7	0.574031	0.778151	Others	M40	Others
Female	42	Urban	Malay	High	Married	Employed	T20 (>MYR10959)	No	No	No	Yes	Others	4 or more	Yes	6.25	2.25	2	3	0.30103	0	Others	Others	T20
Female	27	Urban	Malay	High	Married	Employed	T20 (>MYR10959)	No	No	No	Yes	Others	4 or more	Yes	6.5	6.25	5	7	0.511883	0.439333	Others	Others	T20
Female	21	Urban	Non Malay	High	Married	Employed	T20 (>MYR10959)	No	No	No	Yes	Respirator	4 or more	Yes	5.5	5	2	2	0.09691	0.30103	Others	Others	T20
Female	24	Urban	Malay	High	Married	Unemployed/Student/pensioner	M40 (MYR 4850 - 10959)	Yes	No	Yes	Yes	Others	<4	Yes	5.75	2.75	5.5	6.5	0.628389	0.759668	Others	M40	Others
Female	36	Rural	Malay	High	Married	Unemployed/Student/pensioner	M40 (MYR 4850 - 10959)	Yes	No	Yes	Yes	Others	4 or more	No	7	5.5	6.25	6.5	0.439333	0.845098	Others	M40	Others
Male	59	Urban	Malay	High	Married	Unemployed/Student/pensioner	B40 (<MYR4850)	No	Yes	Yes	Yes	Others	<4	Yes	4.25	2.25	2	1.25	0.09691	0.09691	B40	Others	Others
Male	60	Rural	Malay	High	Married	Employed	M40 (MYR 4850 - 10959)	No	Yes	Yes	Yes	Others	4 or more	Yes	7	4.75	5	4	0.60206	0.60206	Others	M40	Others
Female	20	Rural	Malay	High	Married	Employed	M40 (MYR 4850 - 10959)	No	No	Yes	Yes	Others	4 or more	Yes	3.25	3.75	1.5	4.25	0.176091	0.30103	Others	M40	Others
Male	18	Rural	Malay	Low	Married	Employed	B40 (<MYR4850)	No	No	No	Yes	Others	<4	Yes	5.25	5.75	5	5.25	0.243038	0.653213	B40	Others	Others
Female	23	Urban	Malay	High	Married	Employed	M40 (MYR 4850 - 10959)	No	No	No	Yes	Others	4 or more	Yes	6.5	5.25	2	4.5	0.30103	0.352183	Others	M40	Others
Female	24	Urban	Non Malay	High	Married	Employed	M40 (MYR 4850 - 10959)	No	No	No	Yes	Others	4 or more	Yes	7	4.75	5.25	5.75	0	0.09691	Others	M40	Others
Female	18	Urban	Malay	High	Married	Unemployed/Student/pensioner	M40 (MYR 4850 - 10959)	No	No	No	Yes	Others	<4	Yes	6.25	5.5	2.5	4.5	0.352183	0.79588	Others	M40	Others
Female	26	Urban	Malay	High	Married	Unemployed/Student/pensioner	M40 (MYR 4850 - 10959)	No	No	No	Yes	Others	4 or more	Yes	6	3.5	2.25	1	0	0	Others	M40	Others
Male	18	Rural	Malay	High	Married	Employed	T20 (>MYR10959)	No	No	No	Yes	Others	<4	Yes	6	5.75	4.75	5.5	0.352183	0.79588	Others	Others	T20
Male	44	Rural	Malay	Low	Married	Employed	B40 (<MYR4850)	No	No	No	Yes	Others	4 or more	No	7	5.5	7	7	0.60206	0.845098	B40	Others	Others
Female	19	Urban	Malay	High	Married	Employed	M40 (MYR 4850 - 10959)	No	No	Yes	Yes	Others	<4	Yes	5.75	5	2.5	3.5	0.30103	0.39794	Others	M40	Others
Female	30	Rural	Malay	High	Married	Employed	B40 (<MYR4850)	Yes	No	Yes	Yes	Others	4 or more	Yes	5.25	3	2	2	0.30103	0.30103	B40	Others	Others
Male	51	Urban	Malay	High	Married	Employed	T20 (>MYR10959)	Yes	No	Yes	Yes	Others	<4	Yes	3.5	3	1.5	2	0	0	Others	Others	T20
Female	38	Urban	Malay	High	Married	Employed	M40 (MYR 4850 - 10959)	No	Yes	Yes	Yes	Others	4 or more	Yes	5	2.5	1	3.25	0	0	Others	M40	Others
Female	19	Rural	Malay	High	Married	Unemployed/Student/pensioner	B40 (<MYR4850)	No	No	Yes	Yes	Others	<4	Yes	6.5	4.5	5.75	3.75	0.176091	0.30103	B40	Others	Others
Female	21	Rural	Malay	High	Married	Employed	B40 (<MYR4850)	No	No	Yes	Yes	Others	<4	Yes	6	3.5	5.5	4	0.30103	0	B40	Others	Others
Female	22	Urban	Malay	High	Married	Employed	M40 (MYR 4850 - 10959)	No	No	Yes	Yes	Others	<4	Yes	4	4.25	2	2	0.30103	0.30103	Others	M40	Others
Male	62	Urban	Malay	High	Married	Employed	T20 (>MYR10959)	No	No	Yes	Yes	Others	4 or more	Yes	3.5	2.75	2.25	2	0.09691	0	Others	Others	T20
Female	23	Urban	Malay	High	Married	Employed	M40 (MYR 4850 - 10959)	Yes	No	No	Yes	Others	4 or more	Yes	4	3	2	2	0.30103	0.30103	Others	M40	Others
Female	48	Urban	Malay	Low	Married	Unemployed/Student/pensioner	M40 (MYR 4850 - 10959)	Yes	No	No	Yes	Others	<4	Yes	4.5	4	1	3	0.09691	0	Others	M40	Others
Female	42	Urban	Malay	High	Married	Employed	T20 (>MYR10959)	Yes	No	No	Yes	Others	4 or more	Yes	5.5	3.5	3.25	2	0.30103	0	Others	Others	T20
Female	25	Urban	Malay	Low	Married	Employed	B40 (<MYR4850)	No	Yes	No	Yes	Others	4 or more	Yes	5.5	3.25	1.25	4.75	0	0	B40	Others	Others
Male	32	Urban	Malay	High	Married	Employed	M40 (MYR 4850 - 10959)	No	Yes	No	Yes	Others	<4	Yes	5.75	2.75	2.5	4.25	0.09691	0.39794	Others	M40	Others
Male	44	Rural	Malay	High	Married	Employed	B40 (<MYR4850)	No	No	No	Yes	Others	<4	Yes	5.75	4	3	3.75	0.39794	0.39794	B40	Others	Others
Female	23	Rural	Malay	High	Married	Unemployed/Student/pensioner	B40 (<MYR4850)	No	No	No	Yes	Others	<4	Yes	5.5	3	2	2	0.09691	0.243038	B40	Others	Others
Male	55	Urban	Malay	Low	Married	Employed	B40 (<MYR4850)	No	No	No	Yes	Others	4 or more	Yes	5.75	4	4.5	5.5	0.544068	0.60206	B40	Others	Others
Male	18	Urban	Malay	High	Married	Unemployed/Student/pensioner	B40 (<MYR4850)	No	No	No	Yes	Others	4 or more	Yes	6	3.25	1.25	4.25	0.09691	0	B40	Others	Others
Female	32	Urban	Malay	High	Married	Employed	B40 (<MYR4850)	No	No	No	Yes	Others	<4	Yes	5.25	4	3	4.75	0.39794	0.511883	B40	Others	Others
Male	39	Urban	Malay	High	Married	Employed	M40 (MYR 4850 - 10959)	No	No	No	Yes	Others	4 or more	Yes	5.5	2.5	3.25	1	0.30103	0	Others	M40	Others
Female	50	Rural	Malay	High	Married	Employed	M40 (MYR 4850 - 10959)	No	No	No	Yes	Others	<4	Yes	5.25	3.75	4.25	3	0.243038	0.39794	Others	M40	Others
Female	23	Urban	Malay	High	Married	Employed	M40 (MYR 4850 - 10959)	No	No	No	Yes	Others	<4	Yes	3.75	3.25	1.75	2.5	0.176091	0.30103	Others	M40	Others
Female	51	Urban	Malay	High	Married	Employed	M40 (MYR 4850 - 10959)	No	No	No	Yes	Others	4 or more	Yes	4.75	4	1.25	1.5	0.439333	0.439333	Others	M40	Others
Female	18	Urban	Malay	High	Married	Employed	M40 (MYR 4850 - 10959)	No	No	No	Yes	Others	<4	Yes	5	4.5	3	3.5	0.477121	0	Others	M40	Others
Female	19	Rural	Malay	High	Married	Employed	M40 (MYR 4850 - 10959)	No	No	No	Yes	Others	4 or more	Yes	5.75	2.75	1	4.5	0.511883	0.30103	Others	M40	Others
Female	40	Rural	Malay	High	Married	Unemployed/Student/pensioner	M40 (MYR 4850 - 10959)	No	No	No	Yes	Others	<4	Yes	4.5	3	3	2.5	0.439333	0.30103	Others	M40	Others
Male	23	Urban	Malay	High	Married	Unemployed/Student/pensioner	M40 (MYR 4850 - 10959)	No	No	No	Yes	Others	4 or more	Yes	4.5	5	4.25	4.25	0.176091	0.30103	Others	M40	Others
Female	57	Urban	Non Malay	High	Married	Employed	M40 (MYR 4850 - 10959)	No	No	No	Yes	Others	<4	Yes	6.5	5	2.25	5.5	0.477121	0.628389	Others	M40	Others
Female	45	Urban	Malay	High	Married	Employed	T20 (>MYR10959)	No	No	No	Yes	Others	4 or more	Yes	5	2.5	2.5	2	0.09691	0.39794	Others	Others	T20
Female	19	Rural	Malay	High	Married	Employed	T20 (>MYR10959)	Yes	No	Yes	Yes	Respirator	<4	Yes	5.5	3.5	2.75	1.75	0.39794	0	Others	Others	T20
Female	18	Urban	Malay	High	Married	Employed	M40 (MYR 4850 - 10959)	No	Yes	Yes	Yes	Respirator	4 or more	Yes	5	3.25	1	1	0	0	Others	M40	Others
Female	23	Rural	Malay	High	Married	Employed	M40 (MYR 4850 - 10959)	No	No	No	Yes	Respirator	4 or more	Yes	6	2.5	3.75	1.75	0.243038	0.39794	Others	M40	Others
Female	23	Rural	Malay	High	Married	Unemployed/Student/pensioner	M40 (MYR 4850 - 10959)	No	No	No	Yes	Respirator	<4	Yes	5.5	2.25	1.5	1	0.39794	0	Others	M40	Others
Female	18	Urban	Malay	High	Married	Employed	M40 (MYR 4850 - 10959)	No	No	No	Yes	Respirator	4 or more	Yes	6	6	3.25	1	0.544068	0	Others	M40	Others
Female	20	Rural	Malay	High	Married	Employed	T20 (>MYR10959)	No	No	No	Yes	Respirator	4 or more	Yes	5.75	3	2	2	0.30103	0.30103	Others	Others	T20
Female	21	Urban	Malay	High	Married	Employed	B40 (<MYR4850)	No	No	No	Yes	Respirator	<4	No	5.75	3.75	3.25	5.75	0.30103	0.30103	B40	Others	Others
Female	19	Rural	Malay	Low	Married	Employed	M40 (MYR 4850 - 10959)	Yes	No	Yes	Yes	Others	<4	Yes	4.75	3	3.25	5.25	0.30103	0.30103	Others	M40	Others
Female	26	Rural	Malay	High	Married	Employed	T20 (>MYR10959)	Yes	No	Yes	Yes	Others	<4	Yes	6	3	3.5	1	0	0	Others	Others	T20
Female	54	Urban	Malay	High	Married	Employed	T20 (>MYR10959)	No	Yes	Yes	Yes	Others	4 or more	Yes	5.25	5.5	3	2.25	0.243038	0.09691	Others	Others	T20
Female	29	Rural	Malay	Low	Married	Employed	B40 (<MYR4850)	No	No	Yes	Yes	Others	4 or more	Yes	4.25	3	3	3.25	0.352183	0.30103	B40	Others	Others
Female	37	Urban	Malay	High	Married	Employed	M40 (MYR 4850 - 10959)	No	No	Yes	Yes	Others	4 or more	Yes	5.75	4	2.75	2	0.243038	0.30103	Others	M40	Others
Female	23	Rural	Non Malay	Low	Married	Unemployed/Student/pensioner	M40 (MYR 4850 - 10959)	No	No	Yes	Yes	Others	<4	Yes	4.75	3.75	3.25	5.25	0.352183	0.676694	Others	M40	Others
Female	21	Urban	Malay	High	Married	Employed	B40 (<MYR4850)	Yes	No	No	Yes	Others	4 or more	Yes	5	4.5	2.75	1	0.60206	0.176091	B40	Others	Others
Female	31	Urban	Non Malay	High	Married	Employed	B40 (<MYR4850)	Yes	No	No	No	Others	4 or more	Yes	5.75	3.25	1.5	4	0.09691	0.30103	B40	Others	Others
Male	39	Urban	Malay	High	Married	Employed	T20 (>MYR10959)	Yes	No	No	Yes	Others	<4	Yes	5.5	4.25	3.5	4	0.439333	0.544068	Others	Others	T20
Male	35	Urban	Malay	High	Married	Employed	B40 (<MYR4850)	No	Yes	No	Yes	Others	4 or more	Yes	5.25	3	2.25	1	0.09691	0	B40	Others	Others
Male	21	Urban	Malay	High	Married	Employed	M40 (MYR 4850 - 10959)	No	Yes	No	Yes	Others	<4	Yes	6.5	3.25	1.75	4.75	0	0	Others	M40	Others
Female	18	Rural	Malay	High	Married	Employed	B40 (<MYR4850)	No	No	No	Yes	Others	<4	Yes	5.5	4.5	2	3.25	0.243038	0.30103	B40	Others	Others
Female	33	Rural	Malay	High	Married	Unemployed/Student/pensioner	B40 (<MYR4850)	No	No	No	Yes	Others	<4	Yes	6	3	1	5.5	0.09691	0	B40	Others	Others
Female	18	Urban	Malay	High	Married	Employed	B40 (<MYR4850)	No	No	No	Yes	Others	<4	Yes	5.5	3.5	2.5	4	0.39794	0.30103	B40	Others	Others
Male	36	Urban	Malay	High	Married	Employed	B40 (<MYR4850)	No	No	No	Yes	Others	<4	Yes	4.75	2.75	3.5	4.5	0.243038	0.176091	B40	Others	Others
Female	29	Rural	Malay	Low	Married	Unemployed/Student/pensioner	B40 (<MYR4850)	No	No	No	Yes	Others	<4	Yes	6	4	2.5	3	0.352183	0	B40	Others	Others
Female	19	Rural	Malay	High	Married	Employed	M40 (MYR 4850 - 10959)	No	No	No	Yes	Others	4 or more	Yes	5.75	3.5	3	4	0.352183	0.574031	Others	M40	Others
Female	54	Urban	Malay	High	Married	Unemployed/Student/pensioner	M40 (MYR 4850 - 10959)	No	No	No	No	Others	<4	Yes	6	2.5	3.5	5.5	0.352183	0.60206	Others	M40	Others
Female	19	Urban	Malay	High	Married	Employed	M40 (MYR 4850 - 10959)	No	No	No	Yes	Others	4 or more	Yes	5.75	5	1.5	1	0.511883	0	Others	M40	Others
Female	18	Urban	Malay	Low	Married	Unemployed/Student/pensioner	M40 (MYR 4850 - 10959)	No	No	No	Yes	Others	<4	Yes	3.75	4	3	4	0	0.60206	Others	M40	Others
Female	21	Urban	Malay	High	Married	Employed	M40 (MYR 4850 - 10959)	No	No	No	Yes	Others	<4	Yes	6	3	4.5	2.25	0.176091	0.352183	Others	M40	Others
Male	18	Urban	Malay	High	Married	Employed	M40 (MYR 4850 - 10959)	No	No	No	Yes	Others	4 or more	Yes	6.5	3.75	4.5	4.75	0.511883	0.69897	Others	M40	Others
Female	19	Urban	Malay	High	Married	Employed	T20 (>MYR10959)	No	No	No	Yes	Others	<4	Yes	6	3.25	2.75	1	0	0.176091	Others	Others	T20
Female	19	Urban	Malay	High	Married	Employed	T20 (>MYR10959)	No	No	No	Yes	Others	<4	Yes	5.5	5.25	4.25	4	0	0.477121	Others	Others	T20
Female	20	Urban	Malay	High	Married	Employed	T20 (>MYR10959)	No	No	No	Yes	Others	4 or more	Yes	6	6	1	3.75	0	0	Others	Others	T20
Female	23	Urban	Malay	High	Married	Employed	T20 (>MYR10959)	No	No	No	Yes	Others	<4	Yes	5.5	4	2.25	2	0.30103	0.176091	Others	Others	T20
Male	41	Rural	Malay	High	Married	Employed	M40 (MYR 4850 - 10959)	Yes	No	Yes	Yes	Others	<4	Yes	4.5	3	3.25	3.5	0.352183	0.176091	Others	M40	Others
Female	40	Urban	Malay	High	Married	Unemployed/Student/pensioner	M40 (MYR 4850 - 10959)	Yes	No	Yes	Yes	Others	4 or more	Yes	5.25	3	1.75	3	0.30103	0.439333	Others	M40	Others
Female	24	Urban	Malay	High	Married	Unemployed/Student/pensioner	M40 (MYR 4850 - 10959)	Yes	No	Yes	Yes	Others	<4	Yes	3.5	3.25	3	2.5	0.30103	0.477121	Others	M40	Others
Female	20	Rural	Malay	High	Married	Unemployed/Student/pensioner	M40 (MYR 4850 - 10959)	Yes	No	Yes	Yes	Others	<4	Yes	4	4	2.25	2	0.352183	0.39794	Others	M40	Others
Female	45	Rural	Malay	Low	Married	Unemployed/Student/pensioner	M40 (MYR 4850 - 10959)	Yes	No	Yes	Yes	Others	4 or more	Yes	4.5	3.5	3.5	5	0.352183	0.30103	Others	M40	Others
Male	18	Rural	Malay	High	Married	Employed	T20 (>MYR10959)	Yes	No	Yes	Yes	Others	<4	Yes	4.25	3.5	2.75	4.75	0.176091	0.30103	Others	Others	T20
Female	22	Urban	Malay	High	Married	Employed	B40 (<MYR4850)	No	Yes	Yes	Yes	Others	4 or more	Yes	5	3.25	3	1	0.352183	0	B40	Others	Others
Male	36	Urban	Malay	High	Married	Unemployed/Student/pensioner	M40 (MYR 4850 - 10959)	No	Yes	Yes	Yes	Others	<4	Yes	5	4	2.25	5.25	0.176091	0.439333	Others	M40	Others
Male	55	Urban	Malay	High	Married	Unemployed/Student/pensioner	M40 (MYR 4850 - 10959)	No	Yes	Yes	Yes	Others	<4	Yes	5	4.75	3	3	0.39794	0.477121	Others	M40	Others
Female	34	Urban	Malay	High	Married	Employed	M40 (MYR 4850 - 10959)	No	Yes	Yes	Yes	Others	4 or more	Yes	2.75	3	3	2	0.30103	0.30103	Others	M40	Others
Male	29	Urban	Malay	High	Married	Employed	M40 (MYR 4850 - 10959)	No	Yes	Yes	Yes	Others	<4	Yes	5	4.75	1	1	0.39794	0	Others	M40	Others
Female	18	Rural	Malay	High	Married	Employed	M40 (MYR 4850 - 10959)	No	Yes	Yes	Yes	Others	4 or more	Yes	5	3.5	3.75	5	0.243038	0.60206	Others	M40	Others
Male	35	Rural	Malay	High	Married	Employed	T20 (>MYR10959)	No	Yes	Yes	Yes	Others	<4	Yes	4.75	3.5	3.5	2	0	0	Others	Others	T20
Male	30	Urban	Malay	High	Married	Employed	B40 (<MYR4850)	No	No	Yes	Yes	Others	<4	Yes	4.75	4	4	4	0.544068	0.60206	B40	Others	Others
Female	41	Urban	Malay	High	Married	Employed	B40 (<MYR4850)	No	No	Yes	Yes	Others	<4	Yes	4.25	3.75	1.5	1	0.176091	0	B40	Others	Others
Male	58	Rural	Malay	High	Married	Unemployed/Student/pensioner	M40 (MYR 4850 - 10959)	No	No	Yes	Yes	Others	<4	Yes	3.5	3.5	2.25	3	0.477121	0.439333	Others	M40	Others
Male	50	Urban	Malay	High	Married	Employed	M40 (MYR 4850 - 10959)	No	No	Yes	Yes	Others	<4	Yes	5	2.5	2.5	2.75	0.30103	0	Others	M40	Others
Male	51	Urban	Malay	High	Married	Employed	M40 (MYR 4850 - 10959)	No	No	Yes	Yes	Others	4 or more	Yes	2.75	3.25	2	1	0.09691	0	Others	M40	Others
Male	50	Rural	Malay	Low	Married	Unemployed/Student/pensioner	M40 (MYR 4850 - 10959)	No	No	Yes	Yes	Others	4 or more	Yes	3.5	3.25	1.5	2.75	0.09691	0.30103	Others	M40	Others
Female	24	Rural	Malay	High	Married	Unemployed/Student/pensioner	M40 (MYR 4850 - 10959)	No	No	Yes	Yes	Others	<4	Yes	3.5	3.75	2.75	3.25	0.439333	0.30103	Others	M40	Others
Male	24	Urban	Malay	High	Married	Employed	M40 (MYR 4850 - 10959)	No	No	Yes	Yes	Others	4 or more	Yes	3.25	4	3.25	2.75	0.352183	0.243038	Others	M40	Others
Female	23	Urban	Malay	High	Married	Employed	T20 (>MYR10959)	No	No	Yes	Yes	Others	<4	Yes	3.5	3.5	1.75	3.25	0	0.09691	Others	Others	T20
Male	63	Urban	Malay	High	Married	Unemployed/Student/pensioner	B40 (<MYR4850)	Yes	Yes	No	Yes	Others	<4	Yes	3.5	4.25	2	1.75	0.176091	0.30103	B40	Others	Others
Female	22	Urban	Malay	Low	Married	Employed	B40 (<MYR4850)	No	Yes	No	Yes	Others	<4	Yes	3.5	3.25	1	1	0	0	B40	Others	Others
Female	21	Rural	Malay	High	Married	Unemployed/Student/pensioner	B40 (<MYR4850)	No	Yes	No	Yes	Others	<4	Yes	5.25	3.5	3.25	1	0.30103	0	B40	Others	Others
Female	19	Rural	Malay	High	Married	Unemployed/Student/pensioner	B40 (<MYR4850)	No	Yes	No	Yes	Others	<4	Yes	4.75	3	2	1	0.09691	0	B40	Others	Others
Male	51	Urban	Malay	High	Married	Employed	B40 (<MYR4850)	No	Yes	No	Yes	Others	<4	Yes	4.25	2.5	3.25	3.75	0	0.69897	B40	Others	Others
Male	36	Urban	Malay	High	Married	Employed	M40 (MYR 4850 - 10959)	No	Yes	No	Yes	Others	<4	Yes	3.5	3.25	1.75	1.25	0.176091	0	Others	M40	Others
Female	21	Rural	Malay	High	Married	Employed	M40 (MYR 4850 - 10959)	No	Yes	No	Yes	Others	4 or more	Yes	3.5	4	2.25	5.25	0.243038	0.352183	Others	M40	Others
Male	45	Urban	Malay	Low	Married	Employed	B40 (<MYR4850)	No	No	No	Yes	Others	<4	Yes	5.25	3.5	4.5	4.5	0.439333	0.30103	B40	Others	Others
Female	21	Urban	Malay	Low	Married	Employed	B40 (<MYR4850)	No	No	No	Yes	Others	4 or more	Yes	4.25	3.25	3.25	3.75	0.30103	0.439333	B40	Others	Others
Female	40	Urban	Malay	High	Married	Employed	B40 (<MYR4850)	No	No	No	Yes	Others	4 or more	Yes	3.75	2	2	3	0.30103	0.30103	B40	Others	Others
Male	20	Urban	Malay	High	Married	Unemployed/Student/pensioner	B40 (<MYR4850)	No	No	No	Yes	Others	<4	Yes	5.5	2.5	1.5	2.75	0	0.176091	B40	Others	Others
Female	23	Rural	Malay	Low	Married	Unemployed/Student/pensioner	B40 (<MYR4850)	No	No	No	Yes	Others	<4	Yes	5.25	4.75	3.5	3.25	0.439333	0.352183	B40	Others	Others
Female	39	Urban	Malay	High	Married	Unemployed/Student/pensioner	B40 (<MYR4850)	No	No	No	Yes	Others	4 or more	Yes	3.25	3.25	2.5	4.5	0.243038	0.30103	B40	Others	Others
Male	19	Rural	Malay	High	Married	Employed	B40 (<MYR4850)	No	No	No	Yes	Others	4 or more	Yes	5.5	3.5	4	3.5	0.30103	0	B40	Others	Others
Female	25	Rural	Malay	Low	Married	Employed	B40 (<MYR4850)	No	No	No	Yes	Others	<4	Yes	4.5	2.75	2.75	2	0	0.30103	B40	Others	Others
Female	49	Urban	Malay	Low	Married	Unemployed/Student/pensioner	B40 (<MYR4850)	No	No	No	Yes	Others	<4	Yes	5.5	3	3	2.5	0.30103	0.09691	B40	Others	Others
Male	48	Rural	Malay	High	Married	Employed	B40 (<MYR4850)	No	No	No	Yes	Others	<4	Yes	5.5	3	1	1	0	0	B40	Others	Others
Male	18	Rural	Malay	High	Married	Employed	B40 (<MYR4850)	No	No	No	Yes	Others	4 or more	Yes	5	3.25	3.75	2	0.511883	0.39794	B40	Others	Others
Male	46	Urban	Malay	High	Married	Employed	M40 (MYR 4850 - 10959)	No	No	No	Yes	Others	<4	Yes	4	2.5	2	2	0.09691	0.09691	Others	M40	Others
Female	18	Rural	Malay	High	Married	Employed	M40 (MYR 4850 - 10959)	No	No	No	Yes	Others	<4	Yes	3	2.75	2.75	1	0.176091	0.09691	Others	M40	Others
Male	48	Rural	Malay	High	Married	Employed	M40 (MYR 4850 - 10959)	No	No	No	Yes	Others	<4	Yes	4.5	3	2.25	3.75	0.39794	0.243038	Others	M40	Others
Female	41	Urban	Malay	High	Married	Employed	M40 (MYR 4850 - 10959)	No	No	No	Yes	Others	<4	Yes	5.25	5	1.5	2	0.30103	0	Others	M40	Others
Female	18	Urban	Malay	High	Married	Unemployed/Student/pensioner	M40 (MYR 4850 - 10959)	No	No	No	Yes	Others	<4	Yes	3.25	2.75	1	1	0	0	Others	M40	Others
Female	20	Rural	Malay	High	Married	Employed	M40 (MYR 4850 - 10959)	No	No	No	Yes	Others	<4	Yes	5	2.75	1.5	1	0.352183	0	Others	M40	Others
Male	38	Rural	Malay	High	Married	Employed	M40 (MYR 4850 - 10959)	No	No	No	Yes	Others	<4	Yes	3.5	3	1	1	0.352183	0	Others	M40	Others
Female	18	Urban	Malay	High	Married	Employed	M40 (MYR 4850 - 10959)	No	No	No	Yes	Others	4 or more	Yes	4	3	1	1	0	0	Others	M40	Others
Female	22	Rural	Malay	High	Married	Employed	M40 (MYR 4850 - 10959)	No	No	No	Yes	Others	4 or more	Yes	4.25	3	1.5	1.5	0	0	Others	M40	Others
Female	19	Rural	Malay	Low	Married	Employed	M40 (MYR 4850 - 10959)	No	No	No	Yes	Others	<4	Yes	5.25	5	2	4.25	0.30103	0.30103	Others	M40	Others
Female	28	Rural	Malay	High	Married	Employed	M40 (MYR 4850 - 10959)	No	No	No	Yes	Others	4 or more	Yes	5	3	1	4.5	0	0	Others	M40	Others
Female	22	Urban	Malay	High	Married	Employed	M40 (MYR 4850 - 10959)	No	No	No	Yes	Others	4 or more	Yes	4.75	2.75	1.75	1	0	0	Others	M40	Others
Female	28	Rural	Malay	High	Married	Employed	M40 (MYR 4850 - 10959)	No	No	No	Yes	Others	4 or more	Yes	5	3	3.5	4	0.30103	0.30103	Others	M40	Others
Female	30	Urban	Malay	Low	Married	Unemployed/Student/pensioner	M40 (MYR 4850 - 10959)	No	No	No	Yes	Others	<4	Yes	3.25	3.75	1.75	2.5	0	0	Others	M40	Others
Female	49	Urban	Malay	High	Married	Employed	M40 (MYR 4850 - 10959)	No	No	No	Yes	Others	4 or more	Yes	3.5	4	1	2.25	0.176091	0	Others	M40	Others
Male	46	Urban	Malay	High	Married	Employed	M40 (MYR 4850 - 10959)	No	No	No	Yes	Others	<4	Yes	4.5	4.75	2.75	4	0.09691	0.778151	Others	M40	Others
Male	69	Urban	Malay	High	Married	Unemployed/Student/pensioner	T20 (>MYR10959)	No	No	No	Yes	Others	4 or more	Yes	3.5	2.25	1.25	1	0.09691	0	Others	Others	T20
Male	18	Urban	Malay	High	Married	Employed	T20 (>MYR10959)	No	No	No	Yes	Others	4 or more	Yes	4.25	1.5	3.75	2	0.30103	0.30103	Others	Others	T20
Female	20	Urban	Malay	High	Married	Employed	T20 (>MYR10959)	No	No	No	Yes	Others	4 or more	Yes	4.25	2.75	2.5	5	0.176091	0.09691	Others	Others	T20
Male	22	Rural	Malay	High	Married	Employed	T20 (>MYR10959)	No	No	No	Yes	Others	4 or more	Yes	4.5	3.75	1.5	2	0.39794	0	Others	Others	T20
Female	18	Urban	Malay	High	Married	Employed	T20 (>MYR10959)	No	No	No	Yes	Others	<4	Yes	4.25	2.75	1.5	2.5	0.176091	0	Others	Others	T20
Female	20	Urban	Malay	High	Married	Employed	T20 (>MYR10959)	No	No	No	Yes	Others	4 or more	Yes	3.25	3.75	2	1	0	0	Others	Others	T20
Male	22	Urban	Malay	High	Married	Employed	T20 (>MYR10959)	No	No	No	Yes	Others	<4	Yes	2.5	2.75	2	2	0.176091	0.30103	Others	Others	T20
Male	34	Urban	Malay	High	Married	Employed	T20 (>MYR10959)	No	No	No	No	Others	<4	Yes	3.75	3	1.5	1.5	0	0	Others	Others	T20
Female	18	Urban	Malay	High	Married	Employed	T20 (>MYR10959)	No	No	No	Yes	Others	4 or more	Yes	4	4.25	1	1	0	0	Others	Others	T20
Female	35	Urban	Malay	High	Married	Employed	T20 (>MYR10959)	No	No	No	Yes	Others	4 or more	Yes	5.25	3.5	3.25	3.5	0.09691	0.30103	Others	Others	T20
Female	32	Urban	Malay	High	Married	Unemployed/Student/pensioner	B40 (<MYR4850)	No	No	No	Yes	Others	<4	No	3.75	3	1.75	2	0.176091	0	B40	Others	Others
Female	26	Rural	Malay	High	Married	Unemployed/Student/pensioner	M40 (MYR 4850 - 10959)	No	No	No	Yes	Others	4 or more	No	5	2.75	3.25	4.5	0	0	Others	M40	Others
Male	18	Urban	Non Malay	High	Married	Employed	M40 (MYR 4850 - 10959)	Yes	Yes	Yes	Yes	Respirator	4 or more	Yes	3.5	3.75	1.75	2	0.30103	0.243038	Others	M40	Others
Female	27	Rural	Malay	Low	Married	Employed	B40 (<MYR4850)	Yes	No	Yes	Yes	Respirator	<4	Yes	5.25	3.75	1.5	5	0.511883	0	B40	Others	Others
Female	21	Rural	Malay	High	Married	Employed	M40 (MYR 4850 - 10959)	No	Yes	Yes	Yes	Respirator	<4	Yes	3.75	2.5	1	1	0.30103	0	Others	M40	Others
Male	60	Rural	Malay	Low	Married	Employed	B40 (<MYR4850)	No	No	Yes	Yes	Respirator	<4	Yes	5	3	2.25	2	0.30103	0.30103	B40	Others	Others
Male	58	Rural	Malay	High	Married	Employed	B40 (<MYR4850)	No	No	Yes	Yes	Respirator	<4	Yes	4.75	4	3	4	0.243038	0.439333	B40	Others	Others
Female	19	Rural	Malay	High	Married	Employed	B40 (<MYR4850)	No	No	Yes	Yes	Respirator	4 or more	Yes	4.75	4.5	1	1	0	0	B40	Others	Others
Female	21	Rural	Non Malay	High	Married	Employed	M40 (MYR 4850 - 10959)	No	No	Yes	Yes	Respirator	4 or more	Yes	4.25	3.75	2.75	5	0.30103	0.30103	Others	M40	Others
Female	19	Rural	Malay	High	Married	Employed	M40 (MYR 4850 - 10959)	No	No	Yes	Yes	Respirator	4 or more	Yes	4.5	5.25	2	1	0.60206	0	Others	M40	Others
Male	53	Rural	Malay	High	Married	Employed	M40 (MYR 4850 - 10959)	No	Yes	No	Yes	Respirator	<4	Yes	2.25	2.75	1.5	1	0.176091	0	Others	M40	Others
Female	53	Urban	Malay	High	Married	Employed	B40 (<MYR4850)	No	No	No	Yes	Respirator	<4	Yes	5	4.25	3	1	0	0	B40	Others	Others
Female	39	Urban	Malay	Low	Married	Employed	B40 (<MYR4850)	No	No	No	Yes	Respirator	<4	Yes	5	5.25	4.75	6	0.69897	0.653213	B40	Others	Others
Female	20	Rural	Malay	Low	Married	Employed	B40 (<MYR4850)	No	No	No	Yes	Respirator	<4	Yes	2.5	2	1.5	3	0	0.352183	B40	Others	Others
Female	18	Rural	Malay	High	Married	Employed	M40 (MYR 4850 - 10959)	No	No	No	Yes	Respirator	4 or more	Yes	3	2.5	3	2	0.09691	0.30103	Others	M40	Others
Female	23	Rural	Malay	High	Married	Employed	M40 (MYR 4850 - 10959)	No	No	No	Yes	Respirator	4 or more	Yes	4.25	4.5	2.25	4	0.30103	0.544068	Others	M40	Others
Female	23	Rural	Malay	High	Married	Employed	M40 (MYR 4850 - 10959)	No	No	No	Yes	Respirator	<4	Yes	3	2.75	2	2	0.30103	0.243038	Others	M40	Others
Male	21	Urban	Malay	High	Married	Employed	M40 (MYR 4850 - 10959)	No	No	No	Yes	Respirator	<4	Yes	3.5	3.5	2.25	2.25	0.30103	0.30103	Others	M40	Others
Female	18	Rural	Malay	High	Married	Employed	M40 (MYR 4850 - 10959)	No	No	No	Yes	Respirator	4 or more	Yes	4.5	2.5	1.5	3.5	0.09691	0	Others	M40	Others
Female	35	Urban	Malay	High	Married	Employed	T20 (>MYR10959)	No	No	No	Yes	Respirator	4 or more	Yes	4.25	2.5	1	1.5	0	0	Others	Others	T20
Female	20	Rural	Malay	High	Married	Employed	T20 (>MYR10959)	No	No	No	Yes	Respirator	<4	Yes	4.25	4	2.75	5	0.439333	0.243038	Others	Others	T20
Female	19	Rural	Malay	High	Married	Employed	T20 (>MYR10959)	No	No	No	Yes	Respirator	<4	Yes	4.25	4	3.25	2.75	0.09691	0.30103	Others	Others	T20
Female	18	Rural	Malay	High	Married	Employed	T20 (>MYR10959)	No	No	No	Yes	Respirator	<4	Yes	4.25	3.75	2.25	1	0.30103	0	Others	Others	T20
Male	27	Rural	Malay	High	Married	Employed	T20 (>MYR10959)	No	No	No	Yes	Respirator	4 or more	Yes	5.25	3	3.25	1	0.243038	0	Others	Others	T20
Male	21	Urban	Non Malay	High	Married	Employed	T20 (>MYR10959)	No	No	No	Yes	Respirator	4 or more	Yes	4.25	3.5	1.75	1.25	0.243038	0	Others	Others	T20
Male	66	Rural	Malay	High	Married	Employed	T20 (>MYR10959)	No	No	No	Yes	Respirator	4 or more	Yes	4.25	4.25	5	3.25	0.09691	0.30103	Others	Others	T20
Female	66	Urban	Malay	Low	Married	Employed	T20 (>MYR10959)	No	No	No	Yes	Respirator	<4	Yes	2.75	2.75	3	1.75	0.243038	0	Others	Others	T20
Female	23	Urban	Malay	High	Married	Employed	M40 (MYR 4850 - 10959)	No	No	No	Yes	Respirator	<4	No	5	2.5	1	4	0.243038	0	Others	M40	Others
Female	34	Urban	Malay	High	Married	Employed	M40 (MYR 4850 - 10959)	No	No	No	No	Others	<4	Yes	6	4	4.25	5.75	0	0.477121	Others	M40	Others
Male	59	Rural	Malay	High	Married	Employed	M40 (MYR 4850 - 10959)	Yes	Yes	Yes	Yes	Others	<4	Yes	3.5	3.25	1.75	2	0	0	Others	M40	Others
Female	22	Urban	Non Malay	High	Married	Employed	B40 (<MYR4850)	Yes	No	Yes	Yes	Others	4 or more	Yes	3	3.25	1	3	0.39794	0	B40	Others	Others
Male	24	Rural	Malay	High	Married	Employed	M40 (MYR 4850 - 10959)	Yes	Yes	Yes	Yes	Others	4 or more	No	3.5	3	2.5	5.75	0.176091	0.243038	Others	M40	Others
Female	22	Urban	Malay	Low	Married	Employed	B40 (<MYR4850)	No	Yes	Yes	Yes	Others	4 or more	Yes	3	3.25	2	2.25	0.30103	0.352183	B40	Others	Others
Female	21	Rural	Malay	High	Married	Employed	M40 (MYR 4850 - 10959)	No	Yes	Yes	Yes	Others	4 or more	Yes	3.5	3	2.5	2	0.09691	0	Others	M40	Others
Female	30	Urban	Malay	High	Married	Employed	M40 (MYR 4850 - 10959)	No	Yes	Yes	Yes	Others	<4	Yes	3.5	3	1.5	3.75	0.30103	0.30103	Others	M40	Others
Male	19	Rural	Malay	High	Married	Employed	M40 (MYR 4850 - 10959)	No	Yes	Yes	Yes	Others	<4	Yes	3.5	3	2	3	0.439333	0.30103	Others	M40	Others
Female	28	Urban	Malay	High	Married	Employed	M40 (MYR 4850 - 10959)	No	Yes	Yes	Yes	Others	<4	Yes	3.75	3	1	1	0.243038	0	Others	M40	Others
Female	32	Rural	Malay	High	Married	Employed	M40 (MYR 4850 - 10959)	No	Yes	Yes	Yes	Others	<4	Yes	5	5	2	5.25	0.477121	0.30103	Others	M40	Others
Male	52	Urban	Malay	High	Married	Employed	B40 (<MYR4850)	No	No	Yes	Yes	Others	4 or more	Yes	4.5	3	2	2.25	0.30103	0.30103	B40	Others	Others
Female	18	Urban	Malay	High	Married	Employed	M40 (MYR 4850 - 10959)	No	No	Yes	Yes	Others	<4	Yes	3.5	2.75	2	1.75	0	0	Others	M40	Others
Female	40	Rural	Malay	High	Married	Unemployed/Student/pensioner	M40 (MYR 4850 - 10959)	No	No	Yes	Yes	Others	4 or more	Yes	4.5	2.75	2.5	4.25	0.439333	0.352183	Others	M40	Others
Female	23	Urban	Malay	High	Married	Employed	M40 (MYR 4850 - 10959)	No	No	Yes	Yes	Others	<4	Yes	5	5	4	5.5	0	0	Others	M40	Others
Female	20	Urban	Malay	High	Married	Employed	M40 (MYR 4850 - 10959)	No	No	Yes	Yes	Others	<4	Yes	5.25	3	2	2	0.30103	0.30103	Others	M40	Others
Male	18	Rural	Malay	High	Married	Employed	M40 (MYR 4850 - 10959)	No	No	Yes	Yes	Others	<4	Yes	4.5	2.75	2	4.25	0	0.09691	Others	M40	Others
Female	24	Urban	Malay	High	Married	Employed	T20 (>MYR10959)	No	No	Yes	Yes	Others	4 or more	Yes	3.5	3	3.75	2	0.439333	0.30103	Others	Others	T20
Male	18	Rural	Malay	High	Married	Employed	T20 (>MYR10959)	No	No	Yes	Yes	Others	<4	Yes	4	4.5	2.25	4.25	0.243038	0.39794	Others	Others	T20
Male	26	Rural	Malay	High	Married	Employed	T20 (>MYR10959)	No	No	Yes	Yes	Others	4 or more	Yes	4.25	4	3.25	2.75	0.176091	0.176091	Others	Others	T20
Male	60	Urban	Malay	High	Married	Employed	T20 (>MYR10959)	Yes	Yes	No	Yes	Others	<4	Yes	3.5	2.75	2	5	0.574031	0.30103	Others	Others	T20
Female	24	Urban	Malay	High	Married	Employed	B40 (<MYR4850)	Yes	No	No	Yes	Others	4 or more	Yes	4.5	3.5	1.5	1	0.39794	0	B40	Others	Others
Male	30	Urban	Malay	High	Married	Employed	B40 (<MYR4850)	No	Yes	No	Yes	Others	4 or more	Yes	5.25	4.75	4.25	3.75	0	0.628389	B40	Others	Others
Male	48	Urban	Malay	High	Married	Employed	M40 (MYR 4850 - 10959)	No	Yes	No	Yes	Others	<4	Yes	5.5	4.75	2.5	1	0	0	Others	M40	Others
Male	53	Urban	Malay	High	Married	Employed	T20 (>MYR10959)	No	Yes	No	Yes	Others	<4	Yes	4.75	3	1.25	2	0.243038	0.176091	Others	Others	T20
Female	59	Urban	Malay	Low	Married	Unemployed/Student/pensioner	B40 (<MYR4850)	No	No	No	Yes	Others	<4	Yes	4.25	3.5	3.5	2	0.30103	0.30103	B40	Others	Others
Female	24	Urban	Malay	High	Married	Unemployed/Student/pensioner	B40 (<MYR4850)	No	No	No	Yes	Others	<4	Yes	6	2.75	1.75	1	0.352183	0	B40	Others	Others
Female	23	Urban	Malay	High	Married	Employed	B40 (<MYR4850)	No	No	No	Yes	Others	4 or more	Yes	5	5	5	5	0.69897	0.69897	B40	Others	Others
Male	53	Rural	Malay	High	Married	Employed	B40 (<MYR4850)	No	No	No	Yes	Others	<4	Yes	5	2.5	1	2	0	0	B40	Others	Others
Female	22	Rural	Malay	Low	Married	Unemployed/Student/pensioner	B40 (<MYR4850)	No	No	No	Yes	Others	4 or more	Yes	3.5	3.25	1.5	2	0	0.30103	B40	Others	Others
Female	18	Rural	Malay	High	Married	Employed	B40 (<MYR4850)	No	No	No	Yes	Others	4 or more	Yes	4	3.5	2.25	2	0.39794	0.30103	B40	Others	Others
Female	18	Urban	Malay	Low	Married	Employed	B40 (<MYR4850)	No	No	No	Yes	Others	4 or more	Yes	5	5	1	1	0.653213	0	B40	Others	Others
Female	21	Urban	Malay	Low	Married	Employed	B40 (<MYR4850)	No	No	No	Yes	Others	4 or more	Yes	4.5	3	2	2	0.243038	0.30103	B40	Others	Others
Female	49	Rural	Malay	High	Married	Employed	B40 (<MYR4850)	No	No	No	Yes	Others	<4	Yes	5	5	3.25	6	0.09691	0.30103	B40	Others	Others
Female	43	Rural	Malay	High	Married	Employed	B40 (<MYR4850)	No	No	No	Yes	Others	4 or more	Yes	3.5	2.5	1.5	1.5	0	0	B40	Others	Others
Female	19	Urban	Malay	High	Married	Unemployed/Student/pensioner	B40 (<MYR4850)	No	No	No	Yes	Others	<4	Yes	4.5	2.5	2.75	2	0.09691	0	B40	Others	Others
Female	34	Urban	Malay	Low	Married	Employed	B40 (<MYR4850)	No	No	No	Yes	Others	4 or more	Yes	4.5	2.75	3	2.5	0.176091	0.30103	B40	Others	Others
Female	23	Rural	Malay	Low	Married	Unemployed/Student/pensioner	B40 (<MYR4850)	No	No	No	Yes	Others	<4	Yes	3.5	3	2.5	3.25	0.544068	0.30103	B40	Others	Others
Female	23	Rural	Non Malay	Low	Married	Employed	B40 (<MYR4850)	No	No	No	Yes	Others	<4	Yes	3.75	3	2.5	1.75	0.511883	0.176091	B40	Others	Others
Female	50	Urban	Malay	High	Married	Unemployed/Student/pensioner	B40 (<MYR4850)	No	No	No	Yes	Others	<4	Yes	3.5	4.25	2.75	4.25	0.352183	0.30103	B40	Others	Others
Male	25	Urban	Non Malay	High	Married	Unemployed/Student/pensioner	B40 (<MYR4850)	No	No	No	Yes	Others	<4	Yes	4.5	4.5	2	3.5	0.30103	0.30103	B40	Others	Others
Female	24	Urban	Malay	Low	Married	Employed	B40 (<MYR4850)	No	No	No	Yes	Others	<4	Yes	5.75	4.75	3.5	5.5	0.439333	0.676694	B40	Others	Others
Female	21	Urban	Malay	High	Married	Employed	M40 (MYR 4850 - 10959)	No	No	No	Yes	Others	4 or more	Yes	3.25	3	2	3	0.30103	0.30103	Others	M40	Others
Female	20	Rural	Malay	High	Married	Employed	M40 (MYR 4850 - 10959)	No	No	No	Yes	Others	<4	Yes	3.5	3	2.75	2.75	0.352183	0.30103	Others	M40	Others
Male	18	Urban	Malay	High	Married	Employed	M40 (MYR 4850 - 10959)	No	No	No	Yes	Others	4 or more	Yes	5.25	3	1.75	1	0	0	Others	M40	Others
Female	19	Rural	Malay	High	Married	Unemployed/Student/pensioner	M40 (MYR 4850 - 10959)	No	No	No	Yes	Others	4 or more	Yes	4.25	4	3	2	0.09691	0.30103	Others	M40	Others
Female	18	Urban	Malay	High	Married	Unemployed/Student/pensioner	M40 (MYR 4850 - 10959)	No	No	No	Yes	Others	<4	Yes	3.5	2.25	2.5	1	0.09691	0.176091	Others	M40	Others
Female	36	Urban	Malay	High	Married	Unemployed/Student/pensioner	M40 (MYR 4850 - 10959)	No	No	No	Yes	Others	<4	Yes	4.75	3.75	2.75	2	0.30103	0.30103	Others	M40	Others
Female	63	Urban	Malay	High	Married	Employed	M40 (MYR 4850 - 10959)	No	No	No	Yes	Others	4 or more	Yes	5	5.25	2	3.25	0.30103	0.30103	Others	M40	Others
Female	18	Rural	Malay	High	Married	Employed	M40 (MYR 4850 - 10959)	No	No	No	Yes	Others	4 or more	Yes	5	4.5	4	3	0.439333	0.30103	Others	M40	Others
Male	36	Urban	Malay	High	Married	Employed	M40 (MYR 4850 - 10959)	No	No	No	Yes	Others	4 or more	Yes	5	2.75	2	2	0.09691	0.30103	Others	M40	Others
Male	43	Urban	Malay	High	Married	Employed	M40 (MYR 4850 - 10959)	No	No	No	Yes	Others	<4	Yes	3.75	3	2.25	3.5	0.30103	0.352183	Others	M40	Others
Female	18	Urban	Malay	High	Married	Employed	M40 (MYR 4850 - 10959)	No	No	No	Yes	Others	4 or more	Yes	3.5	3.25	2	2	0.30103	0.30103	Others	M40	Others
Male	39	Rural	Malay	High	Married	Employed	M40 (MYR 4850 - 10959)	No	No	No	Yes	Others	<4	Yes	5	3.5	1.75	4.5	0.352183	0	Others	M40	Others
Male	50	Rural	Malay	High	Married	Employed	T20 (>MYR10959)	No	No	No	Yes	Others	<4	Yes	4.25	2.5	2.75	2	0.30103	0.439333	Others	Others	T20
Male	18	Rural	Malay	High	Married	Employed	T20 (>MYR10959)	No	No	No	Yes	Others	<4	Yes	4.25	3	1	3	0	0.511883	Others	Others	T20
Female	18	Rural	Malay	High	Married	Employed	T20 (>MYR10959)	No	No	No	Yes	Others	<4	Yes	5	3	1.5	1.25	0	0	Others	Others	T20
Female	21	Urban	Malay	High	Married	Employed	T20 (>MYR10959)	No	No	No	Yes	Others	4 or more	Yes	4.5	3	2.25	4.75	0.30103	0.39794	Others	Others	T20
Female	23	Urban	Malay	High	Married	Employed	T20 (>MYR10959)	No	No	No	No	Others	4 or more	Yes	3.5	3.5	2.25	4.25	0	0.30103	Others	Others	T20
Female	49	Rural	Malay	High	Married	Employed	T20 (>MYR10959)	No	No	No	Yes	Others	<4	Yes	4	1.75	2.5	3.75	0.439333	0.176091	Others	Others	T20
Female	18	Urban	Malay	High	Married	Unemployed/Student/pensioner	T20 (>MYR10959)	No	No	No	Yes	Others	<4	Yes	4	2.75	1.5	2.75	0.09691	0	Others	Others	T20
Female	18	Rural	Malay	High	Married	Employed	T20 (>MYR10959)	No	No	No	Yes	Others	4 or more	Yes	3.5	2.75	1	2.75	0.176091	0	Others	Others	T20
Female	21	Urban	Non Malay	High	Married	Employed	T20 (>MYR10959)	No	No	No	Yes	Others	4 or more	Yes	4.75	3.25	4.5	4	0.439333	0.60206	Others	Others	T20
Male	18	Urban	Malay	High	Married	Employed	T20 (>MYR10959)	No	No	No	Yes	Others	4 or more	Yes	3	3.75	2	2	0.09691	0.243038	Others	Others	T20
Female	19	Urban	Malay	High	Married	Employed	M40 (MYR 4850 - 10959)	No	No	No	Yes	Others	4 or more	Yes	2.5	2.75	1.75	2	0	0.30103	Others	M40	Others
Female	23	Urban	Malay	High	Married	Employed	M40 (MYR 4850 - 10959)	Yes	No	Yes	Yes	Respirator	<4	Yes	4	4.25	4.75	1	0.30103	0	Others	M40	Others
Male	27	Rural	Malay	High	Married	Employed	T20 (>MYR10959)	Yes	No	Yes	Yes	Respirator	4 or more	Yes	3.5	4.5	2.25	4	0.352183	0.243038	Others	Others	T20
Female	21	Rural	Malay	High	Married	Employed	B40 (<MYR4850)	No	No	Yes	Yes	Respirator	4 or more	Yes	2.25	3	3	2.25	0.243038	0.30103	B40	Others	Others
Female	32	Urban	Malay	High	Married	Employed	T20 (>MYR10959)	No	No	No	Yes	Respirator	<4	Yes	5	4.25	2.25	2	0	0.352183	Others	Others	T20
Female	18	Urban	Malay	High	Married	Employed	B40 (<MYR4850)	No	Yes	No	Yes	Others	<4	Yes	4	4.5	4	4	0.653213	0.60206	B40	Others	Others
Female	19	Rural	Malay	High	Married	Employed	B40 (<MYR4850)	Yes	No	No	Yes	Others	4 or more	Yes	4.5	3.25	1	1	0.30103	0	B40	Others	Others
Female	22	Urban	Malay	High	Married	Employed	B40 (<MYR4850)	No	Yes	No	Yes	Others	<4	Yes	3.75	3.5	1	3.25	0	0	B40	Others	Others
Female	18	Rural	Malay	High	Married	Unemployed/Student/pensioner	B40 (<MYR4850)	No	No	No	Yes	Others	<4	Yes	4	3.5	1.75	2	0.30103	0.30103	B40	Others	Others
Female	24	Rural	Malay	Low	Married	Employed	B40 (<MYR4850)	No	No	No	Yes	Others	4 or more	Yes	4	3.5	2.5	3.25	0.30103	0.30103	B40	Others	Others
Female	23	Rural	Malay	High	Married	Unemployed/Student/pensioner	M40 (MYR 4850 - 10959)	No	No	No	Yes	Others	<4	Yes	2	3	2.5	2	0	0.09691	Others	M40	Others
Female	29	Urban	Malay	High	Married	Employed	M40 (MYR 4850 - 10959)	No	No	No	Yes	Others	4 or more	Yes	2.75	3.75	3.75	2	0.30103	0	Others	M40	Others
Female	32	Urban	Malay	High	Married	Employed	M40 (MYR 4850 - 10959)	No	No	No	Yes	Others	<4	Yes	3	2	1.25	2	0.09691	0.30103	Others	M40	Others
Male	55	Urban	Malay	High	Married	Employed	T20 (>MYR10959)	No	No	No	Yes	Others	<4	Yes	2	2.5	1	1	0	0	Others	Others	T20
Female	50	Urban	Non Malay	High	Married	Employed	T20 (>MYR10959)	No	No	No	Yes	Others	<4	Yes	2	3	1	3	0.352183	0.352183	Others	Others	T20
Female	27	Urban	Malay	High	Married	Employed	T20 (>MYR10959)	No	No	No	Yes	Others	4 or more	Yes	3	3.25	2	2.25	0.30103	0.30103	Others	Others	T20
Female	21	Urban	Malay	High	Married	Employed	B40 (<MYR4850)	No	No	No	Yes	Respirator	4 or more	Yes	3	4	2.75	1.75	0.176091	0	B40	Others	Others
Female	23	Urban	Malay	High	Married	Employed	B40 (<MYR4850)	No	No	Yes	Yes	Others	4 or more	Yes	4.75	5.5	4	1	0	0	B40	Others	Others
Female	19	Urban	Malay	High	Married	Employed	M40 (MYR 4850 - 10959)	No	No	Yes	Yes	Others	4 or more	Yes	4.25	4	4.25	3	0.477121	0.30103	Others	M40	Others
Female	38	Urban	Malay	Low	Married	Unemployed/Student/pensioner	B40 (<MYR4850)	No	No	No	Yes	Others	4 or more	Yes	2	2.5	1.25	3	0	0.30103	B40	Others	Others
Female	41	Urban	Malay	High	Married	Employed	M40 (MYR 4850 - 10959)	No	No	No	Yes	Others	<4	Yes	2.25	3.25	1.75	2	0.243038	0.176091	Others	M40	Others
Male	69	Urban	Malay	High	Married	Employed	M40 (MYR 4850 - 10959)	No	No	No	Yes	Others	4 or more	Yes	3	2.75	1	1	0	0	Others	M40	Others
Female	34	Rural	Malay	High	Married	Employed	M40 (MYR 4850 - 10959)	No	No	No	Yes	Others	4 or more	Yes	2	3	2.25	2.75	0.30103	0.30103	Others	M40	Others
Female	32	Rural	Malay	High	Married	Employed	T20 (>MYR10959)	No	No	No	Yes	Others	4 or more	Yes	2	4	2.75	3.5	0.176091	0	Others	Others	T20
Female	33	Urban	Malay	High	Married	Employed	T20 (>MYR10959)	No	No	No	Yes	Others	4 or more	Yes	2.75	2.5	2	1.25	0.176091	0	Others	Others	T20
Female	26	Urban	Malay	High	Married	Employed	T20 (>MYR10959)	Yes	No	Yes	Yes	Others	4 or more	Yes	2.5	2.25	1	1	0	0	Others	Others	T20
Male	46	Urban	Malay	Low	Married	Employed	B40 (<MYR4850)	No	Yes	Yes	Yes	Others	<4	Yes	2	3	2	4.25	0.39794	0.30103	B40	Others	Others
Female	19	Rural	Malay	High	Married	Employed	M40 (MYR 4850 - 10959)	No	Yes	Yes	No	Others	4 or more	Yes	2	2.5	1	2	0.176091	0.243038	Others	M40	Others
Male	58	Urban	Malay	High	Married	Employed	T20 (>MYR10959)	No	Yes	Yes	Yes	Others	4 or more	Yes	1.75	3	1.75	1.75	0.09691	0	Others	Others	T20
Female	27	Urban	Malay	High	Married	Employed	T20 (>MYR10959)	No	Yes	Yes	Yes	Others	<4	Yes	2.25	2	2.75	3.25	0.439333	0.477121	Others	Others	T20
Male	49	Rural	Malay	High	Married	Employed	B40 (<MYR4850)	No	No	Yes	Yes	Others	4 or more	Yes	4	4	3	4.5	0.477121	0.30103	B40	Others	Others
Male	47	Rural	Malay	High	Married	Employed	B40 (<MYR4850)	No	No	Yes	Yes	Others	4 or more	Yes	2.5	4.5	2	2	0.176091	0.30103	B40	Others	Others
Male	21	Urban	Malay	Low	Married	Employed	B40 (<MYR4850)	No	No	Yes	Yes	Others	4 or more	Yes	2.25	3	2.5	2	0.176091	0	B40	Others	Others
Female	61	Urban	Malay	Low	Married	Employed	B40 (<MYR4850)	Yes	No	No	Yes	Others	<4	Yes	2.25	1	3	1	0	0	B40	Others	Others
Female	18	Rural	Malay	High	Married	Employed	M40 (MYR 4850 - 10959)	Yes	No	No	Yes	Others	4 or more	Yes	3.25	2.5	1	1	0.176091	0	Others	M40	Others
Female	18	Urban	Malay	High	Married	Employed	M40 (MYR 4850 - 10959)	Yes	No	No	Yes	Others	4 or more	Yes	2	3.25	2	2	0.30103	0.30103	Others	M40	Others
Female	20	Rural	Malay	High	Married	Employed	M40 (MYR 4850 - 10959)	No	Yes	No	Yes	Others	4 or more	Yes	2	2.75	1	1	0	0	Others	M40	Others
Female	20	Rural	Malay	High	Married	Employed	M40 (MYR 4850 - 10959)	No	Yes	No	Yes	Others	4 or more	Yes	2	3.25	2	1.5	0.09691	0	Others	M40	Others
Female	18	Rural	Malay	High	Married	Employed	M40 (MYR 4850 - 10959)	No	Yes	No	Yes	Others	4 or more	Yes	2	5	2.25	1.5	0.30103	0	Others	M40	Others
Female	50	Rural	Malay	High	Married	Employed	M40 (MYR 4850 - 10959)	No	Yes	No	Yes	Others	4 or more	Yes	1.75	2.5	5	6.25	0.352183	0.676694	Others	M40	Others
Female	21	Urban	Malay	High	Married	Employed	B40 (<MYR4850)	No	No	No	Yes	Others	4 or more	Yes	2.5	3	2.5	5	0.243038	0.30103	B40	Others	Others
Female	20	Rural	Malay	High	Married	Employed	B40 (<MYR4850)	No	No	No	Yes	Others	4 or more	Yes	2	2.75	1	1	0	0	B40	Others	Others
Female	19	Rural	Malay	High	Married	Unemployed/Student/pensioner	B40 (<MYR4850)	No	No	No	Yes	Others	4 or more	Yes	2	2.75	2	2	0.30103	0.09691	B40	Others	Others
Male	39	Urban	Malay	High	Married	Employed	B40 (<MYR4850)	No	No	No	Yes	Others	4 or more	Yes	2	3	4.75	4.75	0.352183	0.243038	B40	Others	Others
Female	22	Rural	Malay	Low	Married	Employed	B40 (<MYR4850)	No	No	No	Yes	Others	<4	Yes	2	3	2.75	2	0.30103	0.439333	B40	Others	Others
Female	47	Urban	Malay	High	Married	Employed	M40 (MYR 4850 - 10959)	No	No	No	Yes	Others	<4	Yes	2	1.75	2	2	0.30103	0.30103	Others	M40	Others
Female	18	Urban	Malay	High	Married	Employed	M40 (MYR 4850 - 10959)	No	No	No	Yes	Others	4 or more	Yes	2	3	1.25	1.75	0	0	Others	M40	Others
Male	21	Urban	Malay	High	Married	Employed	M40 (MYR 4850 - 10959)	No	No	No	Yes	Others	4 or more	Yes	4.25	3.25	2	2.5	0.176091	0.176091	Others	M40	Others
Male	24	Urban	Malay	High	Married	Employed	M40 (MYR 4850 - 10959)	No	No	No	Yes	Others	4 or more	Yes	2	3.75	2	4	0.243038	0	Others	M40	Others
Female	49	Rural	Malay	High	Married	Employed	M40 (MYR 4850 - 10959)	No	No	No	Yes	Others	4 or more	Yes	3.5	3.75	3	2.5	0.30103	0.30103	Others	M40	Others
Female	49	Urban	Malay	High	Married	Unemployed/Student/pensioner	M40 (MYR 4850 - 10959)	No	No	No	Yes	Others	4 or more	Yes	2	2.75	1	1.5	0.09691	0.09691	Others	M40	Others
Female	48	Rural	Malay	High	Married	Employed	M40 (MYR 4850 - 10959)	No	No	No	Yes	Others	4 or more	Yes	2	2.75	1.75	2	0	0	Others	M40	Others
Female	23	Rural	Malay	High	Married	Employed	T20 (>MYR10959)	No	No	No	Yes	Others	4 or more	Yes	2	3.25	1	2	0	0	Others	Others	T20
Female	21	Urban	Non Malay	High	Married	Employed	T20 (>MYR10959)	No	No	No	Yes	Others	4 or more	Yes	2	2	2	2	0.30103	0.30103	Others	Others	T20
Female	22	Urban	Malay	High	Married	Employed	T20 (>MYR10959)	No	No	No	Yes	Others	<4	Yes	2.75	3	2.75	2	0.09691	0.30103	Others	Others	T20
Male	36	Rural	Malay	High	Married	Employed	M40 (MYR 4850 - 10959)	Yes	Yes	Yes	Yes	Respirator	4 or more	Yes	2.5	2.75	2.25	1	0.39794	0	Others	M40	Others
Female	53	Rural	Malay	High	Married	Unemployed/Student/pensioner	M40 (MYR 4850 - 10959)	No	Yes	Yes	Yes	Respirator	<4	Yes	2	1.25	3	1	0.09691	0	Others	M40	Others
Female	21	Urban	Non Malay	High	Married	Employed	T20 (>MYR10959)	No	Yes	Yes	Yes	Respirator	4 or more	Yes	2	4	2	2	0.30103	0.30103	Others	Others	T20
Male	37	Rural	Malay	High	Married	Employed	T20 (>MYR10959)	No	No	Yes	Yes	Respirator	4 or more	Yes	2	3	2	4	0.30103	0.30103	Others	Others	T20
Male	33	Urban	Malay	High	Married	Employed	M40 (MYR 4850 - 10959)	No	Yes	No	Yes	Respirator	4 or more	Yes	4.75	3.25	2.25	1	0.352183	0.243038	Others	M40	Others
Female	25	Urban	Malay	Low	Married	Unemployed/Student/pensioner	B40 (<MYR4850)	No	No	No	Yes	Respirator	4 or more	Yes	1.75	2.5	1	1	0	0	B40	Others	Others
Female	20	Urban	Malay	High	Married	Employed	M40 (MYR 4850 - 10959)	No	No	No	Yes	Respirator	4 or more	Yes	2	3	2	2	0.30103	0.30103	Others	M40	Others
Male	20	Urban	Malay	High	Married	Unemployed/Student/pensioner	M40 (MYR 4850 - 10959)	No	No	No	Yes	Respirator	4 or more	Yes	2	3.5	2	2	0.439333	0.30103	Others	M40	Others
Male	26	Rural	Malay	High	Married	Employed	M40 (MYR 4850 - 10959)	No	No	No	Yes	Respirator	<4	Yes	2.25	3.25	1.75	2	0.243038	0.30103	Others	M40	Others
Male	50	Urban	Malay	High	Married	Employed	M40 (MYR 4850 - 10959)	No	No	No	Yes	Respirator	4 or more	Yes	2.75	2.5	1	1	0	0	Others	M40	Others
Male	50	Urban	Malay	High	Married	Employed	M40 (MYR 4850 - 10959)	No	No	No	Yes	Respirator	4 or more	Yes	2	3	2	2	0.477121	0.30103	Others	M40	Others
Female	22	Urban	Malay	High	Married	Employed	M40 (MYR 4850 - 10959)	No	No	No	Yes	Respirator	4 or more	Yes	2	3.5	1	1	0	0	Others	M40	Others
Female	46	Rural	Malay	High	Married	Employed	T20 (>MYR10959)	No	No	No	Yes	Respirator	<4	Yes	3.5	2.75	1.75	1	0.176091	0	Others	Others	T20
Female	18	Rural	Malay	High	Married	Employed	T20 (>MYR10959)	No	No	No	Yes	Respirator	4 or more	Yes	2.75	3	2	1.25	0.176091	0.09691	Others	Others	T20
Female	46	Urban	Malay	High	Married	Employed	M40 (MYR 4850 - 10959)	No	No	Yes	Yes	Others	<4	Yes	2	3	1.75	1.25	0.176091	0	Others	M40	Others
Female	24	Rural	Malay	High	Married	Employed	T20 (>MYR10959)	No	No	Yes	Yes	Others	4 or more	Yes	2	3.25	2	2	0.30103	0.30103	Others	Others	T20
Male	19	Rural	Malay	Low	Married	Employed	B40 (<MYR4850)	Yes	No	No	Yes	Others	4 or more	Yes	2.75	3	2	2	0.39794	0.30103	B40	Others	Others
Female	39	Rural	Malay	High	Married	Employed	M40 (MYR 4850 - 10959)	No	Yes	No	Yes	Others	4 or more	Yes	2.5	2.75	1.5	1.5	0	0	Others	M40	Others
Female	19	Rural	Malay	High	Married	Employed	B40 (<MYR4850)	No	No	No	Yes	Others	<4	Yes	2	2.75	1.75	2	0.30103	0.30103	B40	Others	Others
Female	49	Urban	Malay	High	Married	Employed	B40 (<MYR4850)	No	No	No	Yes	Others	4 or more	Yes	3.5	2.75	2	4	0.243038	0.30103	B40	Others	Others
Female	19	Urban	Malay	High	Married	Unemployed/Student/pensioner	B40 (<MYR4850)	No	No	No	Yes	Others	<4	Yes	2	3	2	2	0.30103	0.30103	B40	Others	Others
Female	19	Rural	Malay	Low	Married	Unemployed/Student/pensioner	B40 (<MYR4850)	No	No	No	No	Others	4 or more	Yes	2.5	3.5	2.75	2	0.176091	0.30103	B40	Others	Others
Female	18	Urban	Malay	High	Married	Unemployed/Student/pensioner	B40 (<MYR4850)	No	No	No	Yes	Others	<4	Yes	2	3	1	2	0.30103	0	B40	Others	Others
Female	22	Urban	Malay	High	Married	Unemployed/Student/pensioner	B40 (<MYR4850)	No	No	No	Yes	Others	<4	Yes	2	3	2.5	2.25	0.30103	0.243038	B40	Others	Others
Male	32	Urban	Non Malay	Low	Married	Unemployed/Student/pensioner	B40 (<MYR4850)	No	No	No	Yes	Others	<4	Yes	4.25	3.75	3.75	3.5	0.30103	0.30103	B40	Others	Others
Female	26	Urban	Non Malay	High	Married	Employed	B40 (<MYR4850)	No	No	No	Yes	Others	<4	Yes	2.5	4	1.5	1.5	0	0.30103	B40	Others	Others
Female	19	Urban	Malay	Low	Married	Unemployed/Student/pensioner	B40 (<MYR4850)	No	No	No	Yes	Others	<4	Yes	2	3	2.75	2	0.39794	0.30103	B40	Others	Others
Female	19	Rural	Malay	Low	Married	Employed	B40 (<MYR4850)	No	No	No	Yes	Others	<4	Yes	2.75	3	1.75	2	0.243038	0.439333	B40	Others	Others
Male	52	Urban	Malay	High	Married	Unemployed/Student/pensioner	B40 (<MYR4850)	No	No	No	Yes	Others	<4	Yes	2	3	1.75	1	0.176091	0	B40	Others	Others
Female	20	Urban	Malay	High	Married	Employed	M40 (MYR 4850 - 10959)	No	No	No	Yes	Others	4 or more	Yes	3.5	3.5	2.5	3.5	0.30103	0.30103	Others	M40	Others
Female	18	Urban	Malay	High	Married	Employed	M40 (MYR 4850 - 10959)	No	No	No	Yes	Others	<4	Yes	2	2.5	1	1	0.09691	0.352183	Others	M40	Others
Female	22	Urban	Malay	High	Married	Employed	M40 (MYR 4850 - 10959)	No	No	No	Yes	Others	4 or more	Yes	2.25	3	2	2.25	0.30103	0.09691	Others	M40	Others
Female	22	Rural	Malay	High	Married	Employed	M40 (MYR 4850 - 10959)	No	No	No	Yes	Others	<4	Yes	2	3	2	2.5	0	0.243038	Others	M40	Others
Male	56	Rural	Malay	High	Married	Employed	M40 (MYR 4850 - 10959)	No	No	No	Yes	Others	4 or more	Yes	1.5	2.5	1.5	1	0.09691	0.30103	Others	M40	Others
Female	23	Rural	Malay	Low	Married	Employed	M40 (MYR 4850 - 10959)	No	No	No	Yes	Others	<4	Yes	2	2.75	2.25	2.5	0.352183	0.30103	Others	M40	Others
Female	26	Urban	Malay	Low	Married	Employed	M40 (MYR 4850 - 10959)	No	No	No	Yes	Others	4 or more	Yes	3.25	2.75	1.5	3.25	0	0.09691	Others	M40	Others
Male	45	Urban	Malay	High	Married	Employed	M40 (MYR 4850 - 10959)	No	No	No	Yes	Others	<4	Yes	2	3	2	2.75	0.30103	0.30103	Others	M40	Others
Female	21	Rural	Malay	High	Married	Employed	M40 (MYR 4850 - 10959)	No	No	No	Yes	Others	4 or more	Yes	2	3	3	2	0.09691	0.30103	Others	M40	Others
Male	52	Urban	Malay	High	Married	Employed	T20 (>MYR10959)	No	No	No	Yes	Others	4 or more	Yes	2.25	4	2.5	1.5	0.30103	0.30103	Others	Others	T20
Female	23	Urban	Malay	High	Married	Employed	T20 (>MYR10959)	No	No	No	Yes	Others	4 or more	Yes	2	3	2	2	0.243038	0.30103	Others	Others	T20
Female	19	Rural	Malay	High	Married	Employed	T20 (>MYR10959)	No	No	No	Yes	Others	<4	Yes	2	4	1.25	5.25	0.39794	0	Others	Others	T20
Male	21	Urban	Malay	High	Married	Employed	T20 (>MYR10959)	No	No	No	Yes	Others	<4	Yes	2	3.25	3	3.75	0.30103	0.30103	Others	Others	T20
Female	22	Rural	Malay	High	Married	Employed	B40 (<MYR4850)	No	Yes	Yes	Yes	Others	4 or more	Yes	2.5	2.5	1	1	0	0	B40	Others	Others
Female	20	Urban	Malay	High	Married	Unemployed/Student/pensioner	M40 (MYR 4850 - 10959)	No	No	Yes	Yes	Others	<4	Yes	1	2.5	1.25	1	0.09691	0	Others	M40	Others
Female	23	Urban	Malay	High	Married	Unemployed/Student/pensioner	B40 (<MYR4850)	Yes	No	No	Yes	Others	<4	Yes	2.25	3	2.75	4.5	0.352183	0.30103	B40	Others	Others
Female	20	Urban	Malay	High	Married	Employed	M40 (MYR 4850 - 10959)	Yes	No	No	Yes	Others	<4	Yes	5.25	6	5.75	5.75	0.829304	0.812913	Others	M40	Others
Female	18	Urban	Malay	High	Married	Employed	M40 (MYR 4850 - 10959)	No	No	No	Yes	Others	4 or more	Yes	1	2.5	1	1	0	0	Others	M40	Others
Female	19	Rural	Malay	High	Married	Unemployed/Student/pensioner	M40 (MYR 4850 - 10959)	No	No	No	Yes	Others	<4	Yes	2.75	2.5	1	4.75	0.30103	0	Others	M40	Others
Male	31	Rural	Malay	High	Married	Employed	M40 (MYR 4850 - 10959)	No	No	Yes	Yes	Others	<4	Yes	1.5	2.5	1.5	1	0.176091	0	Others	M40	Others
Female	24	Rural	Non Malay	High	Married	Employed	M40 (MYR 4850 - 10959)	No	No	Yes	Yes	Others	4 or more	Yes	1.25	2.5	1	3	0.352183	0	Others	M40	Others
Male	33	Urban	Malay	High	Married	Employed	T20 (>MYR10959)	No	No	Yes	Yes	Others	4 or more	Yes	2.25	3.25	1	1	0.243038	0	Others	Others	T20
Female	20	Urban	Malay	Low	Married	Unemployed/Student/pensioner	B40 (<MYR4850)	No	No	No	Yes	Others	4 or more	Yes	1	1	1	1	0	0	B40	Others	Others
Male	49	Rural	Malay	High	Married	Employed	M40 (MYR 4850 - 10959)	No	No	No	No	Others	4 or more	Yes	3.25	3.5	1.75	4.75	0.176091	0.511883	Others	M40	Others
Female	46	Rural	Malay	High	Married	Employed	T20 (>MYR10959)	No	No	No	Yes	Others	4 or more	Yes	3	2.5	1	3	0	0	Others	Others	T20
Female	18	Rural	Malay	High	Married	Employed	T20 (>MYR10959)	No	No	No	Yes	Others	4 or more	Yes	2	2.5	1.25	1.5	0	0	Others	Others	T20
Female	19	Rural	Malay	High	Married	Employed	T20 (>MYR10959)	No	No	No	Yes	Others	4 or more	Yes	1	2.5	1	1	0	0	Others	Others	T20
Female	23	Urban	Malay	High	Married	Employed	T20 (>MYR10959)	No	No	No	No	Others	4 or more	Yes	2.5	2.5	1	1	0	0	Others	Others	T20
Female	19	Rural	Malay	High	Married	Employed	T20 (>MYR10959)	No	No	No	Yes	Others	4 or more	Yes	3.5	3	1.75	1.25	0.243038	0	Others	Others	T20
Male	49	Urban	Malay	High	Married	Employed	T20 (>MYR10959)	No	No	No	Yes	Others	4 or more	Yes	1	1.5	3.75	1	0.176091	0	Others	Others	T20
Male	39	Urban	Malay	High	Married	Employed	T20 (>MYR10959)	No	No	No	Yes	Others	4 or more	Yes	1	2.5	1	1	0	0	Others	Others	T20
Male	37	Urban	Malay	High	Single/ever married	Employed	T20 (>MYR10959)	No	No	No	No	Others	<4	Yes	5.75	4.5	3	2.75	0.243038	0.653213	Others	Others	T20
Female	18	Rural	Malay	High	Single/ever married	Employed	B40 (<MYR4850)	Yes	No	Yes	Yes	Respirator	4 or more	Yes	4.25	4.25	1.75	5.25	0	0	B40	Others	Others
Male	70	Urban	Malay	Low	Single/ever married	Unemployed/Student/pensioner	B40 (<MYR4850)	No	No	No	Yes	Others	<4	Yes	5.5	3.5	5.25	2.75	0.09691	0.477121	B40	Others	Others
Female	27	Rural	Malay	High	Single/ever married	Employed	B40 (<MYR4850)	No	No	Yes	Yes	Others	4 or more	Yes	5.75	3	2	2	0.30103	0.30103	B40	Others	Others
Female	24	Rural	Malay	High	Single/ever married	Employed	B40 (<MYR4850)	No	No	No	Yes	Others	<4	Yes	3.25	3	1	1.5	0	0	B40	Others	Others
Female	23	Urban	Malay	High	Single/ever married	Unemployed/Student/pensioner	B40 (<MYR4850)	No	Yes	Yes	Yes	Others	4 or more	Yes	4.25	3.25	2	4.5	0.176091	0.30103	B40	Others	Others
Male	44	Urban	Malay	High	Single/ever married	Employed	B40 (<MYR4850)	No	No	No	Yes	Others	4 or more	Yes	5.75	5	5	3	0.60206	0.60206	B40	Others	Others
Female	41	Urban	Malay	High	Single/ever married	Employed	M40 (MYR 4850 - 10959)	No	No	No	Yes	Others	<4	Yes	4.25	3.5	2	1	0	0	Others	M40	Others
Female	21	Urban	Malay	High	Single/ever married	Employed	T20 (>MYR10959)	No	No	No	Yes	Others	4 or more	Yes	3.5	1.75	1.75	1.75	0.352183	0	Others	Others	T20
Female	22	Rural	Malay	High	Single/ever married	Employed	M40 (MYR 4850 - 10959)	Yes	No	No	Yes	Others	4 or more	Yes	4.75	2.5	3.25	1	0	0	Others	M40	Others
Male	35	Urban	Malay	High	Single/ever married	Employed	M40 (MYR 4850 - 10959)	No	Yes	No	Yes	Others	4 or more	Yes	2	3	1.75	3.25	0	0	Others	M40	Others
Male	66	Urban	Malay	High	Single/ever married	Unemployed/Student/pensioner	M40 (MYR 4850 - 10959)	No	No	No	Yes	Others	<4	Yes	3.5	2.5	4	3	0	0.09691	Others	M40	Others
Female	29	Urban	Malay	Low	Single/ever married	Unemployed/Student/pensioner	B40 (<MYR4850)	No	No	Yes	Yes	Respirator	4 or more	Yes	2.5	3.25	2	5	0.30103	0.30103	B40	Others	Others
Female	21	Urban	Malay	High	Single/ever married	Employed	M40 (MYR 4850 - 10959)	No	No	No	Yes	Respirator	4 or more	Yes	2.25	2.5	1.5	1	0.09691	0	Others	M40	Others
